# Supplementary material for: 2-Methyl-N-(2-methyl­benzo­yl)benzene­sulfonamide
Source: Acta Crystallogr Sect E Struct Rep Online. 2010 Jul 10;66(Pt 8):o1992. doi: 10.1107/S1600536810026735 (PMC3007270; doi:10.1107/S1600536810026735)
Supplement: Supplementary file 1 [file e-66-o1992-sup1.cif]

##############################################################################
###                                                                        ###
###        Electronic paper (Acta Crystallographica Section E)             ###
###                                                                        ###
##############################################################################
#                                                                            #
# This CIF contains the data in a paper accepted for publication in Acta     #
# Crystallographica Section E. It conforms to the requirements of Notes      #
# for Authors for Section E, and has been peer reviewed under the auspices   #
# of the IUCr Commission on Journals.                                        #
#                                                                            #
# Full details of the Crystallographic Information File format               #
# are given in the paper "The Crystallographic Information File (CIF):       #
# a New Standard Archive File for Crystallography" by S. R. Hall, F. H.      #
# Allen and I. D. Brown [Acta Cryst. (1991), A47, 655-685].                  #
#                                                                            #
# The current version of the core CIF dictionary is obtainable from          #
# ftp://ftp.iucr.org/pub/cif_core.dic. The current version number is 2.4.    #
#                                                                            #
# Software is freely available for graphical display of the structure(s) in  #
# this CIF.  For information consult the CIF home page http://www.iucr.org/  #
# cif/home.html                                                              #
#                                                                            #
# This file may be used for bona fide research purposes within the           #
# scientific community so long as proper attribution is given to the journal # 
# article from which it was obtained.                                        #
#                                                                            #
##############################################################################
                                             
data_I
_audit_creation_method     SHELXL-97
_chemical_name_systematic
;
2-Methyl-<i>N</i>-(2-methylbenzoyl)benzenesulfonamide
;
_chemical_name_common     ?
_chemical_formula_moiety     'C15 H15 N O3 S'
_chemical_formula_sum     'C15 H15 N O3 S'
_chemical_formula_iupac     'C15 H15 N O3 S'
_chemical_formula_weight     289.34
_chemical_melting_point     ?
_symmetry_cell_setting     monoclinic
_symmetry_space_group_name_H-M     'C 2/c'
_symmetry_space_group_name_HALL     '-C 2yc'
loop_
    _symmetry_equiv_pos_as_xyz
    'x, y, z'
    '-x, y, -z+1/2'
    'x+1/2, y+1/2, z'
    '-x+1/2, y+1/2, -z+1/2'
    '-x, -y, -z'
    'x, -y, z-1/2'
    '-x+1/2, -y+1/2, -z'
    'x+1/2, -y+1/2, z-1/2'
_cell_length_a     13.9970(10)
_cell_length_b     14.1650(10)
_cell_length_c     14.395(2)
_cell_angle_alpha     90.00
_cell_angle_beta     96.955(8)
_cell_angle_gamma     90.00
_cell_volume     2833.1(5)
_cell_formula_units_Z     8
_cell_measurement_reflns_used     2699
_cell_measurement_theta_min     2.59
_cell_measurement_theta_max     27.81
_cell_measurement_temperature     299(2)
_exptl_crystal_description     prism
_exptl_crystal_colour     colourless
_exptl_crystal_size_max     0.40
_exptl_crystal_size_mid     0.36
_exptl_crystal_size_min     0.34
_exptl_crystal_density_diffrn     1.357
_exptl_crystal_density_meas     ?
_exptl_crystal_density_method     'not measured'
_exptl_crystal_F_000     1216
_exptl_absorpt_coefficient_mu     0.235
_exptl_absorpt_correction_type     multi-scan
_exptl_absorpt_process_details
;
(CrysAlis RED; Oxford Diffraction, 2009)
;
_exptl_absorpt_correction_T_min     0.9120
_exptl_absorpt_correction_T_max     0.9245
_exptl_special_details
;
CrysAlis RED (Oxford Diffraction, 2009)
Empirical absorption correction using spherical harmonics,
implemented in SCALE3 ABSPACK scaling algorithm.
;
_diffrn_ambient_temperature     299(2)
_diffrn_radiation_type     MoK\a
_diffrn_radiation_wavelength     0.71073
_diffrn_radiation_source     'fine-focus sealed tube'
_diffrn_radiation_monochromator     graphite
_diffrn_measurement_device_type
;
Oxford Diffraction Xcalibur diffractometer
with a Sapphire CCD detector
;
_diffrn_measurement_method
;
Rotation method data acquisition using omega and phi scans
;
_diffrn_detector_area_resol_mean     ?
_diffrn_reflns_number     5920
_diffrn_reflns_av_R_equivalents     0.0149
_diffrn_reflns_av_sigmaI/netI     0.0197
_diffrn_reflns_theta_min     2.60
_diffrn_reflns_theta_max     26.37
_diffrn_reflns_theta_full     26.37
_diffrn_measured_fraction_theta_max     0.999
_diffrn_measured_fraction_theta_full     0.999
_diffrn_reflns_limit_h_min     -14
_diffrn_reflns_limit_h_max     17
_diffrn_reflns_limit_k_min     -17
_diffrn_reflns_limit_k_max     12
_diffrn_reflns_limit_l_min     -17
_diffrn_reflns_limit_l_max     17
_diffrn_standards_number     0
_diffrn_standards_interval_count     ?
_diffrn_standards_interval_time     ?
_diffrn_standards_decay_%     0
_refine_special_details
;
Refinement of <i>F</i>^2^ against ALL reflections. The weighted <i>R</i>-factor
<i>wR</i> and goodness of fit <i>S</i> are based on <i>F</i>^2^, conventional
<i>R</i>-factors <i>R</i> are based on <i>F</i>, with <i>F</i> set to zero for
negative <i>F</i>^2^. The threshold expression of <i>F</i>^2^ >
\s(<i>F</i>^2^) is used only for calculating <i>R</i>-factors(gt) <i>etc</i>.
and is not relevant to the choice of reflections for refinement.
<i>R</i>-factors based on <i>F</i>^2^ are statistically about twice as large
as those based on <i>F</i>, and <i>R</i>- factors based on ALL data will be
even larger.
;
_reflns_number_total     2895
_reflns_number_gt     2281
_reflns_threshold_expression     I>2sigma(I)
_refine_ls_structure_factor_coef     Fsqd
_refine_ls_matrix_type     full
_refine_ls_R_factor_all     0.0482
_refine_ls_R_factor_gt     0.0373
_refine_ls_wR_factor_gt     0.1090
_refine_ls_wR_factor_ref     0.1139
_refine_ls_goodness_of_fit_ref     1.121
_refine_ls_restrained_S_all     1.127
_refine_ls_number_reflns     2895
_refine_ls_number_parameters     251
_refine_ls_number_restraints     9
_refine_ls_hydrogen_treatment     mixed
_refine_ls_weighting_scheme     calc
_refine_ls_weighting_details
         'calc w=1/[\s^2^(Fo^2^)+(0.0707P)^2^+0.0000P] where P=(Fo^2^+2Fc^2^)/3'
_atom_sites_solution_hydrogens     geom
_atom_sites_solution_primary     direct
_atom_sites_solution_secondary     difmap
_refine_ls_shift/su_max     0.000
_refine_ls_shift/su_mean     0.000
_refine_diff_density_max     0.304
_refine_diff_density_min     -0.260
_refine_ls_extinction_method     none
_refine_ls_extinction_coef     ?
loop_
    _atom_type_symbol
    _atom_type_description
    _atom_type_scat_dispersion_real
    _atom_type_scat_dispersion_imag
    _atom_type_scat_source
    'C' 'C' 0.0033 0.0016
                         'International Tables Vol C Tables 4.2.6.8 and 6.1.1.4'
    'H' 'H' 0.0000 0.0000
                         'International Tables Vol C Tables 4.2.6.8 and 6.1.1.4'
    'N' 'N' 0.0061 0.0033
                         'International Tables Vol C Tables 4.2.6.8 and 6.1.1.4'
    'O' 'O' 0.0106 0.0060
                         'International Tables Vol C Tables 4.2.6.8 and 6.1.1.4'
    'S' 'S' 0.1246 0.1234
                         'International Tables Vol C Tables 4.2.6.8 and 6.1.1.4'
_computing_data_collection
;
CrysAlis CCD (Oxford Diffraction, 2009)
;
_computing_cell_refinement
;
CrysAlis RED (Oxford Diffraction, 2009)
;
_computing_data_reduction
;
CrysAlis RED (Oxford Diffraction, 2009)
;
_computing_structure_solution     'SHELXS97 (Sheldrick, 2008)'
_computing_structure_refinement     'SHELXL97 (Sheldrick, 2008)'
_computing_molecular_graphics     'PLATON (Spek, 2009)'
_computing_publication_material     'SHELXL97 (Sheldrick, 2008)'
loop_
    _atom_site_type_symbol
    _atom_site_label
    _atom_site_fract_x
    _atom_site_fract_y
    _atom_site_fract_z
    _atom_site_U_iso_or_equiv
    _atom_site_adp_type
    _atom_site_calc_flag
    _atom_site_refinement_flags
    _atom_site_occupancy
    _atom_site_disorder_assembly
    _atom_site_disorder_group
    C C1A 0.1586(2) 0.3862(2) 0.2895(2) 0.0392(7) Uani d PD 0.75 A 1
    C C1B 0.1568(6) 0.3398(6) 0.2942(6) 0.0354(18) Uani d PD 0.25 A 2
    C C2A 0.13372(16) 0.3021(2) 0.2415(2) 0.0506(6) Uani d PD 0.75 A 1
    C C2B 0.1299(5) 0.3961(6) 0.2180(5) 0.0528(18) Uani d PD 0.25 A 2
    C C3A 0.0925(6) 0.3103(4) 0.1473(4) 0.0680(17) Uani d PD 0.75 A 1
    H H3A 0.0726 0.2567 0.1131 0.082 Uiso calc PR 0.75 A 1
    C C3B 0.0951(16) 0.3438(9) 0.1388(10) 0.041(3) Uani d PD 0.25 A 2
    H H3B 0.0742 0.3779 0.0849 0.050 Uiso calc PR 0.25 A 2
    C C4A 0.0817(2) 0.3986(3) 0.1061(2) 0.0712(8) Uani d PD 0.75 A 1
    H H4A 0.0543 0.4029 0.0441 0.085 Uiso calc PR 0.75 A 1
    C C4B 0.0886(6) 0.2496(8) 0.1325(6) 0.066(2) Uani d PD 0.25 A 2
    H H4B 0.0648 0.2220 0.0758 0.079 Uiso calc PR 0.25 A 2
    C C5A 0.1093(2) 0.4781(2) 0.1523(2) 0.0650(8) Uani d PD 0.75 A 1
    H H5A 0.1024 0.5363 0.1223 0.078 Uiso calc PR 0.75 A 1
    C C5B 0.1164(7) 0.1931(7) 0.2084(7) 0.079(3) Uani d PD 0.25 A 2
    H H5B 0.1133 0.1276 0.2056 0.095 Uiso calc PR 0.25 A 2
    C C6A 0.1483(3) 0.4725(3) 0.2459(3) 0.0505(8) Uani d PD 0.75 A 1
    H H6A 0.1675 0.5272 0.2788 0.061 Uiso calc PR 0.75 A 1
    C C6B 0.1493(10) 0.2411(8) 0.2890(9) 0.050(3) Uani d PD 0.25 A 2
    H H6B 0.1675 0.2062 0.3430 0.060 Uiso calc PR 0.25 A 2
    C C7 0.38609(11) 0.39162(11) 0.36903(10) 0.0396(3) Uani d . 1 . .
    C C8 0.47917(10) 0.33980(11) 0.37729(10) 0.0390(3) Uani d . 1 . .
    C C9 0.56650(11) 0.38885(13) 0.38842(11) 0.0496(4) Uani d . 1 . .
    C C10 0.65018(12) 0.33451(18) 0.39523(14) 0.0675(6) Uani d . 1 . .
    H H10 0.7094 0.3651 0.4045 0.081 Uiso calc R 1 . .
    C C11 0.64890(13) 0.23848(17) 0.38881(14) 0.0712(6) Uani d . 1 . .
    H H11 0.7064 0.2050 0.3933 0.085 Uiso calc R 1 . .
    C C12 0.56284(14) 0.19138(15) 0.37571(13) 0.0614(5) Uani d . 1 . .
    H H12 0.5614 0.1260 0.3699 0.074 Uiso calc R 1 . .
    C C13 0.47861(12) 0.24202(12) 0.37119(11) 0.0479(4) Uani d . 1 . .
    H H13 0.4201 0.2101 0.3639 0.057 Uiso calc R 1 . .
    C C14A 0.1486(5) 0.2049(3) 0.2834(5) 0.0866(18) Uani d PD 0.75 A 1
    H H14A 0.1053 0.1957 0.3295 0.104 Uiso calc PR 0.75 A 1
    H H14B 0.2138 0.1989 0.3124 0.104 Uiso calc PR 0.75 A 1
    H H14C 0.1362 0.1583 0.2351 0.104 Uiso calc PR 0.75 A 1
    C C14B 0.1351(11) 0.4964(9) 0.2142(8) 0.062(3) Uani d PD 0.25 A 2
    H H14D 0.1919 0.5176 0.2526 0.074 Uiso calc PR 0.25 A 2
    H H14E 0.0792 0.5231 0.2368 0.074 Uiso calc PR 0.25 A 2
    H H14F 0.1376 0.5160 0.1508 0.074 Uiso calc PR 0.25 A 2
    C C15 0.57390(14) 0.49465(14) 0.39237(14) 0.0687(6) Uani d . 1 . .
    H H15C 0.6380 0.5125 0.4176 0.082 Uiso calc R 1 . .
    H H15B 0.5288 0.5190 0.4316 0.082 Uiso calc R 1 . .
    H H15A 0.5596 0.5201 0.3304 0.082 Uiso calc R 1 . .
    N N1 0.31537(9) 0.34845(10) 0.41437(9) 0.0439(3) Uani d D 1 A .
    H H1N 0.3279(12) 0.2983(8) 0.4467(11) 0.053 Uiso d D 1 . .
    O O1 0.15903(8) 0.32012(10) 0.46446(9) 0.0645(4) Uani d . 1 A .
    O O2 0.20209(10) 0.48187(10) 0.43476(10) 0.0743(4) Uani d . 1 A .
    O O3 0.36933(9) 0.46426(9) 0.32707(9) 0.0609(4) Uani d . 1 . .
    S S1 0.20355(3) 0.38584(3) 0.40857(3) 0.04381(16) Uani d D 1 . .
loop_
    _atom_site_aniso_label
    _atom_site_aniso_U_11
    _atom_site_aniso_U_22
    _atom_site_aniso_U_33
    _atom_site_aniso_U_12
    _atom_site_aniso_U_13
    _atom_site_aniso_U_23
    C1A 0.0344(11) 0.0406(16) 0.0446(15) 0.0054(14) 0.0126(10) 0.0021(15)
    C1B 0.028(3) 0.032(5) 0.046(4) 0.001(4) 0.004(3) -0.011(4)
    C2A 0.0416(13) 0.0475(15) 0.0645(17) -0.0073(11) 0.0139(12) -0.0012(16)
    C2B 0.045(4) 0.076(6) 0.038(4) 0.008(3) 0.005(3) 0.002(4)
    C3A 0.0522(19) 0.075(5) 0.078(3) -0.018(4) 0.015(2) -0.024(3)
    C3B 0.043(5) 0.041(8) 0.038(5) -0.008(7) -0.003(4) 0.002(5)
    C4A 0.0545(16) 0.110(3) 0.0481(16) 0.0103(18) 0.0022(13) -0.0010(18)
    C4B 0.058(5) 0.083(7) 0.057(5) -0.022(5) 0.011(4) -0.012(5)
    C5A 0.0680(18) 0.076(2) 0.0507(15) 0.0261(15) 0.0078(13) 0.0176(16)
    C5B 0.076(6) 0.065(6) 0.098(7) -0.018(5) 0.014(5) -0.041(6)
    C6A 0.0564(17) 0.049(2) 0.047(2) 0.0174(15) 0.0092(15) 0.0061(15)
    C6B 0.049(4) 0.046(8) 0.054(5) -0.005(6) 0.004(3) -0.012(6)
    C7 0.0404(8) 0.0437(9) 0.0353(7) -0.0031(6) 0.0067(6) 0.0002(7)
    C8 0.0363(8) 0.0497(9) 0.0318(7) -0.0026(6) 0.0077(6) 0.0028(7)
    C9 0.0449(9) 0.0658(11) 0.0392(8) -0.0119(8) 0.0096(7) 0.0006(8)
    C10 0.0349(9) 0.1043(17) 0.0642(11) -0.0074(9) 0.0089(8) 0.0060(11)
    C11 0.0480(12) 0.0952(17) 0.0733(13) 0.0213(11) 0.0186(9) 0.0147(12)
    C12 0.0604(11) 0.0623(12) 0.0648(11) 0.0151(9) 0.0214(9) 0.0044(9)
    C13 0.0445(9) 0.0491(9) 0.0518(9) -0.0002(7) 0.0134(7) 0.0028(8)
    C14A 0.103(3) 0.043(3) 0.118(4) -0.016(3) 0.029(3) -0.001(3)
    C14B 0.081(8) 0.045(7) 0.058(9) 0.014(5) 0.004(7) 0.007(6)
    C15 0.0678(12) 0.0737(14) 0.0661(12) -0.0303(10) 0.0151(9) -0.0087(10)
    N1 0.0364(7) 0.0493(8) 0.0471(7) 0.0055(6) 0.0094(6) 0.0136(6)
    O1 0.0443(7) 0.0843(9) 0.0688(8) 0.0123(6) 0.0224(6) 0.0321(7)
    O2 0.0819(10) 0.0615(9) 0.0828(10) 0.0224(7) 0.0240(8) -0.0093(7)
    O3 0.0606(8) 0.0533(7) 0.0711(8) 0.0053(6) 0.0179(6) 0.0228(6)
    S1 0.0401(2) 0.0535(3) 0.0392(2) 0.01159(17) 0.01069(16) 0.00625(17)
_geom_special_details
;
All e.s.d.'s (except the e.s.d. in the dihedral angle between two l.s. planes)
are estimated using the full covariance matrix. The cell e.s.d.'s are taken
into account individually in the estimation of e.s.d.'s in distances, angles
and torsion angles; correlations between e.s.d.'s in cell parameters are only
used when they are defined by crystal symmetry. An approximate (isotropic)
treatment of cell e.s.d.'s is used for estimating e.s.d.'s involving l.s.
planes.
;
loop_
    _geom_bond_atom_site_label_1
    _geom_bond_atom_site_label_2
    _geom_bond_site_symmetry_2
    _geom_bond_distance
    _geom_bond_publ_flag
    C1A C6A . 1.374(4) ?
    C1A C2A . 1.400(3) ?
    C1A S1 . 1.753(3) ?
    C1B C2B . 1.372(10) ?
    C1B C6B . 1.403(10) ?
    C1B S1 . 1.817(8) ?
    C2A C3A . 1.412(7) ?
    C2A C14A . 1.507(5) ?
    C2B C3B . 1.397(13) ?
    C2B C14B . 1.423(13) ?
    C3A C4A . 1.384(5) ?
    C3A H3A . 0.9300 ?
    C3B C4B . 1.340(13) ?
    C3B H3B . 0.9300 ?
    C4A C5A . 1.341(5) ?
    C4A H4A . 0.9300 ?
    C4B C5B . 1.372(12) ?
    C4B H4B . 0.9300 ?
    C5A C6A . 1.393(4) ?
    C5A H5A . 0.9300 ?
    C5B C6B . 1.375(13) ?
    C5B H5B . 0.9300 ?
    C6A H6A . 0.9300 ?
    C6B H6B . 0.9300 ?
    C7 O3 . 1.2018(18) ?
    C7 N1 . 1.3915(19) ?
    C7 C8 . 1.488(2) ?
    C8 C13 . 1.388(2) ?
    C8 C9 . 1.398(2) ?
    C9 C10 . 1.395(3) ?
    C9 C15 . 1.503(3) ?
    C10 C11 . 1.363(3) ?
    C10 H10 . 0.9300 ?
    C11 C12 . 1.370(3) ?
    C11 H11 . 0.9300 ?
    C12 C13 . 1.375(2) ?
    C12 H12 . 0.9300 ?
    C13 H13 . 0.9300 ?
    C14A H14A . 0.9600 ?
    C14A H14B . 0.9600 ?
    C14A H14C . 0.9600 ?
    C14B H14D . 0.9600 ?
    C14B H14E . 0.9600 ?
    C14B H14F . 0.9600 ?
    C15 H15C . 0.9600 ?
    C15 H15B . 0.9600 ?
    C15 H15A . 0.9600 ?
    N1 S1 . 1.6449(13) ?
    N1 H1N . 0.856(9) ?
    O1 S1 . 1.4226(12) ?
    O2 S1 . 1.4123(14) ?
loop_
    _geom_angle_atom_site_label_1
    _geom_angle_atom_site_label_2
    _geom_angle_atom_site_label_3
    _geom_angle_site_symmetry_1
    _geom_angle_site_symmetry_3
    _geom_angle
    _geom_angle_publ_flag
    C6A C1A C2A . . 121.7(3) ?
    C6A C1A S1 . . 117.0(3) ?
    C2A C1A S1 . . 121.2(2) ?
    C2B C1B C6B . . 121.7(9) ?
    C2B C1B S1 . . 123.3(7) ?
    C6B C1B S1 . . 115.0(7) ?
    C1A C2A C3A . . 116.9(3) ?
    C1A C2A C14A . . 124.4(3) ?
    C3A C2A C14A . . 118.7(4) ?
    C1B C2B C3B . . 112.2(9) ?
    C1B C2B C14B . . 126.9(8) ?
    C3B C2B C14B . . 120.9(8) ?
    C4A C3A C2A . . 119.8(5) ?
    C4A C3A H3A . . 120.1 ?
    C2A C3A H3A . . 120.1 ?
    C4B C3B C2B . . 126.7(12) ?
    C4B C3B H3B . . 116.6 ?
    C2B C3B H3B . . 116.6 ?
    C5A C4A C3A . . 122.5(4) ?
    C5A C4A H4A . . 118.8 ?
    C3A C4A H4A . . 118.8 ?
    C3B C4B C5B . . 121.1(9) ?
    C3B C4B H4B . . 119.5 ?
    C5B C4B H4B . . 119.5 ?
    C4A C5A C6A . . 119.2(3) ?
    C4A C5A H5A . . 120.4 ?
    C6A C5A H5A . . 120.4 ?
    C4B C5B C6B . . 114.7(9) ?
    C4B C5B H5B . . 122.6 ?
    C6B C5B H5B . . 122.6 ?
    C1A C6A C5A . . 119.9(4) ?
    C1A C6A H6A . . 120.0 ?
    C5A C6A H6A . . 120.0 ?
    C5B C6B C1B . . 123.5(10) ?
    C5B C6B H6B . . 118.3 ?
    C1B C6B H6B . . 118.3 ?
    O3 C7 N1 . . 120.35(14) ?
    O3 C7 C8 . . 125.34(14) ?
    N1 C7 C8 . . 114.30(13) ?
    C13 C8 C9 . . 120.09(15) ?
    C13 C8 C7 . . 119.29(13) ?
    C9 C8 C7 . . 120.59(15) ?
    C10 C9 C8 . . 116.66(17) ?
    C10 C9 C15 . . 119.61(16) ?
    C8 C9 C15 . . 123.72(16) ?
    C11 C10 C9 . . 122.80(17) ?
    C11 C10 H10 . . 118.6 ?
    C9 C10 H10 . . 118.6 ?
    C10 C11 C12 . . 119.96(17) ?
    C10 C11 H11 . . 120.0 ?
    C12 C11 H11 . . 120.0 ?
    C11 C12 C13 . . 119.16(19) ?
    C11 C12 H12 . . 120.4 ?
    C13 C12 H12 . . 120.4 ?
    C12 C13 C8 . . 121.29(17) ?
    C12 C13 H13 . . 119.4 ?
    C8 C13 H13 . . 119.4 ?
    C2B C14B H14D . . 109.5 ?
    C2B C14B H14E . . 109.5 ?
    H14D C14B H14E . . 109.5 ?
    C2B C14B H14F . . 109.5 ?
    H14D C14B H14F . . 109.5 ?
    H14E C14B H14F . . 109.5 ?
    C9 C15 H15C . . 109.5 ?
    C9 C15 H15B . . 109.5 ?
    H15C C15 H15B . . 109.5 ?
    C9 C15 H15A . . 109.5 ?
    H15C C15 H15A . . 109.5 ?
    H15B C15 H15A . . 109.5 ?
    C7 N1 S1 . . 124.14(11) ?
    C7 N1 H1N . . 120.6(12) ?
    S1 N1 H1N . . 115.2(12) ?
    O2 S1 O1 . . 117.24(9) ?
    O2 S1 N1 . . 109.94(8) ?
    O1 S1 N1 . . 103.88(7) ?
    O2 S1 C1A . . 104.07(11) ?
    O1 S1 C1A . . 115.14(11) ?
    N1 S1 C1A . . 106.11(10) ?
    O2 S1 C1B . . 124.9(3) ?
    O1 S1 C1B . . 98.2(3) ?
    N1 S1 C1B . . 99.6(2) ?
loop_
    _geom_torsion_atom_site_label_1
    _geom_torsion_atom_site_label_2
    _geom_torsion_atom_site_label_3
    _geom_torsion_atom_site_label_4
    _geom_torsion_site_symmetry_1
    _geom_torsion_site_symmetry_2
    _geom_torsion_site_symmetry_3
    _geom_torsion_site_symmetry_4
    _geom_torsion
    _geom_torsion_publ_flag
    C6A C1A C2A C3A . . . . -3.5(6) ?
    S1 C1A C2A C3A . . . . 176.1(4) ?
    C6A C1A C2A C14A . . . . 176.2(4) ?
    S1 C1A C2A C14A . . . . -4.2(5) ?
    C6B C1B C2B C3B . . . . 0.4(16) ?
    S1 C1B C2B C3B . . . . -179.1(12) ?
    C6B C1B C2B C14B . . . . -179.3(12) ?
    S1 C1B C2B C14B . . . . 1.2(13) ?
    C1A C2A C3A C4A . . . . 2.3(9) ?
    C14A C2A C3A C4A . . . . -177.4(6) ?
    C1B C2B C3B C4B . . . . -1(3) ?
    C14B C2B C3B C4B . . . . 178.4(18) ?
    C2A C3A C4A C5A . . . . 0.1(9) ?
    C2B C3B C4B C5B . . . . 1(3) ?
    C3A C4A C5A C6A . . . . -1.5(6) ?
    C3B C4B C5B C6B . . . . 1(2) ?
    C2A C1A C6A C5A . . . . 2.2(5) ?
    S1 C1A C6A C5A . . . . -177.4(3) ?
    C4A C5A C6A C1A . . . . 0.3(5) ?
    C4B C5B C6B C1B . . . . -1.7(18) ?
    C2B C1B C6B C5B . . . . 1.1(18) ?
    S1 C1B C6B C5B . . . . -179.4(10) ?
    O3 C7 C8 C13 . . . . -139.43(17) ?
    N1 C7 C8 C13 . . . . 39.97(19) ?
    O3 C7 C8 C9 . . . . 38.8(2) ?
    N1 C7 C8 C9 . . . . -141.84(14) ?
    C13 C8 C9 C10 . . . . -1.6(2) ?
    C7 C8 C9 C10 . . . . -179.76(14) ?
    C13 C8 C9 C15 . . . . 177.84(16) ?
    C7 C8 C9 C15 . . . . -0.3(2) ?
    C8 C9 C10 C11 . . . . 1.9(3) ?
    C15 C9 C10 C11 . . . . -177.57(19) ?
    C9 C10 C11 C12 . . . . -0.4(3) ?
    C10 C11 C12 C13 . . . . -1.4(3) ?
    C11 C12 C13 C8 . . . . 1.6(3) ?
    C9 C8 C13 C12 . . . . -0.1(2) ?
    C7 C8 C13 C12 . . . . 178.09(14) ?
    O3 C7 N1 S1 . . . . 5.0(2) ?
    C8 C7 N1 S1 . . . . -174.44(10) ?
    C7 N1 S1 O2 . . . . -54.19(15) ?
    C7 N1 S1 O1 . . . . 179.57(13) ?
    C7 N1 S1 C1A . . . . 57.78(17) ?
    C7 N1 S1 C1B . . . . 78.5(3) ?
    C6A C1A S1 O2 . . . . 10.4(3) ?
    C2A C1A S1 O2 . . . . -169.2(2) ?
    C6A C1A S1 O1 . . . . 140.2(2) ?
    C2A C1A S1 O1 . . . . -39.5(3) ?
    C6A C1A S1 N1 . . . . -105.6(3) ?
    C2A C1A S1 N1 . . . . 74.8(2) ?
    C6A C1A S1 C1B . . . . 179.8(10) ?
    C2A C1A S1 C1B . . . . 0.2(7) ?
    C2B C1B S1 O2 . . . . 11.0(8) ?
    C6B C1B S1 O2 . . . . -168.6(7) ?
    C2B C1B S1 O1 . . . . 142.7(6) ?
    C6B C1B S1 O1 . . . . -36.9(8) ?
    C2B C1B S1 N1 . . . . -111.7(7) ?
    C6B C1B S1 N1 . . . . 68.8(8) ?
    C2B C1B S1 C1A . . . . -1.6(5) ?
    C6B C1B S1 C1A . . . . 178.9(14) ?
loop_
    _geom_hbond_atom_site_label_D
    _geom_hbond_atom_site_label_H
    _geom_hbond_atom_site_label_A
    _geom_hbond_site_symmetry_A
    _geom_hbond_distance_DH
    _geom_hbond_distance_HA
    _geom_hbond_distance_DA
    _geom_hbond_angle_DHA
    N1 H1N O1 7_556 0.856(9) 2.104(10) 2.9531(17) 171.7(17)
data_global
_journal_date_recd_electronic     2010-07-04
_journal_date_accepted     2010-07-06
_journal_name_full     'Acta Crystallographica, Section E'
_journal_year     2010
_journal_volume     66
_journal_issue      8
_journal_page_first     o1992
_journal_page_last     o1992
_journal_paper_category     QO
_journal_coeditor_code     BT5290
_publ_contact_author_name     'Prof. B. Thimme Gowda'
_publ_contact_author_address
;
  Department of Chemistry
  Mangalore University
  Mangalagangotri-574 199
  Mangalore, INDIA
;
_publ_contact_author_email     gowdabt@yahoo.com
_publ_contact_author_fax     '91 824 2287367'
_publ_contact_author_phone     '91 824 2287262'
_publ_section_title
;
2-Methyl-<i>N</i>-(2-methylbenzoyl)benzenesulfonamide
;
loop_
    _publ_author_name
    _publ_author_address
    'P. A. Suchetan'
; Department of Chemistry
  Mangalore University
  Mangalagangotri 574 199
  Mangalore, India
;
    'B. Thimme Gowda'
; Department of Chemistry
  Mangalore University
  Mangalagangotri 574 199
  Mangalore, India
;
    'Sabine Foro'
; Institute of Materials Science
  Darmstadt University of Technology
  Petersenstrasse 23
  D-64287 Darmstadt, Germany
;
    'Hartmut Fuess '
; Institute of Materials Science
  Darmstadt University of Technology
  Petersenstrasse 23
  D-64287 Darmstadt, Germany
;
