# Supplementary material for: 2-Methyl-N-(2-methyl­benzo­yl)benzene­sulfonamide
Source: Acta Crystallogr Sect E Struct Rep Online. 2010 Jul 10;66(Pt 8):o1992. doi: 10.1107/S1600536810026735 (PMC3007270; doi:10.1107/S1600536810026735)
Supplement: Supplementary file 2 [file e-66-o1992-Isup2.hkl]

# 
# h,k,l, Fc-squared, Fo-squared, sigma(Fo-squared) and status flag 
# 
data_I
_shelx_title ' DAS39 C2/C' 
_shelx_refln_list_code          4 
_shelx_F_calc_maximum      331.97 
_exptl_crystal_F_000      1216.00 
_reflns_d_resolution_high  0.8001 
 
loop_ 
 _symmetry_equiv_pos_as_xyz 
 'x, y, z' 
 '-x, y, -z+1/2' 
 'x+1/2, y+1/2, z' 
 '-x+1/2, y+1/2, -z+1/2' 
 '-x, -y, -z' 
 'x, -y, z-1/2' 
 '-x+1/2, -y+1/2, -z' 
 'x+1/2, -y+1/2, z-1/2' 
 
_cell_length_a    13.9970 
_cell_length_b    14.1650 
_cell_length_c    14.3950 
_cell_angle_alpha  90.000 
_cell_angle_beta   96.955 
_cell_angle_gamma  90.000 
 
_shelx_F_squared_multiplier     1.000 
 
loop_ 
 _refln_index_h 
 _refln_index_k 
 _refln_index_l 
 _refln_F_squared_calc 
 _refln_F_squared_meas 
 _refln_F_squared_sigma 
 _refln_observed_status 
   2   0   0     3187.78     3540.20     35.91 o 
   4   0   0    66724.28    65079.01    432.72 o 
   6   0   0     8746.33     9692.11     42.13 o 
   8   0   0     1615.21     1569.34     17.79 o 
  10   0   0      112.55      113.40     12.00 o 
  12   0   0      319.30      329.40     11.26 o 
  14   0   0     1258.97     1295.96     19.77 o 
  16   0   0       84.38       84.17     16.02 o 
   3   1   0    17333.61    16992.94     48.89 o 
   5   1   0     8511.11     8250.19     32.98 o 
   7   1   0     3081.13     3075.22     22.79 o 
   9   1   0      191.48      160.21      4.07 o 
  11   1   0       49.98       50.65      6.58 o 
  13   1   0        3.32        8.62      5.05 o 
  15   1   0       44.45       51.50      7.48 o 
  17   1   0      388.81      406.97     22.72 o 
   0   2   0     2521.73     2620.27     10.73 o 
   2   2   0     2710.96     2903.10     41.18 o 
   4   2   0        2.12        5.70      1.64 o 
   6   2   0     4386.63     4669.00     27.63 o 
   8   2   0       45.74       49.51      2.23 o 
  10   2   0      948.89      939.89     14.70 o 
  12   2   0      696.33      694.65     11.64 o 
  14   2   0        6.70       10.00      8.36 o 
  16   2   0      126.03      141.97     17.38 o 
   1   3   0     1802.30     1908.34     21.32 o 
   3   3   0      106.97       90.71      2.42 o 
   5   3   0     3430.28     4053.91     14.20 o 
   7   3   0      825.68      829.70      6.61 o 
   9   3   0      196.26      178.10      4.42 o 
  11   3   0       63.11       60.23      9.20 o 
  13   3   0      116.69      106.49      8.99 o 
  15   3   0      144.28      162.17     11.56 o 
  17   3   0       64.76       93.64     12.21 o 
   0   4   0      378.69      343.46      5.24 o 
   2   4   0     3891.91     3649.28     22.25 o 
   4   4   0     2003.69     2065.27     30.15 o 
   6   4   0       31.23       29.53      2.90 o 
   8   4   0     3876.09     4111.26     63.13 o 
  10   4   0     1568.26     1532.01     32.82 o 
  12   4   0      157.80      156.16      9.35 o 
  14   4   0        0.50        3.64      7.29 o 
  16   4   0       11.76       32.15      9.89 o 
   1   5   0      796.47      876.33     17.72 o 
   3   5   0       97.29       85.68      2.21 o 
   5   5   0     4046.01     3926.61     46.44 o 
   7   5   0      782.31      723.14     25.38 o 
   9   5   0      106.85      103.53      5.21 o 
  11   5   0       45.11       60.34      7.66 o 
  13   5   0       32.18       49.46      8.87 o 
  15   5   0      126.36      112.75     20.51 o 
   0   6   0    11864.39    12907.62    148.41 o 
   2   6   0      345.39      425.89     12.21 o 
   4   6   0     1718.81     1725.16     23.98 o 
   6   6   0      929.41      950.36     17.60 o 
   8   6   0      104.82      126.10     10.89 o 
  10   6   0      168.74      160.75      6.34 o 
  12   6   0      234.38      269.95     10.95 o 
  14   6   0       36.06       41.87     10.60 o 
  16   6   0        5.67       -3.89     14.36 o 
   1   7   0     1791.13     2062.81     21.37 o 
   3   7   0     1650.44     1672.42     12.39 o 
   5   7   0      474.28      503.02      6.03 o 
   7   7   0       16.63        7.41      4.92 o 
   9   7   0       82.68       73.17      9.71 o 
  11   7   0        0.87        2.89      5.91 o 
  13   7   0       79.30       86.46      9.61 o 
  15   7   0        0.07       -3.03      9.08 o 
   0   8   0     6613.54     6676.21     65.96 o 
   2   8   0      787.76      742.87     10.34 o 
   4   8   0      829.82      736.31     13.05 o 
   6   8   0        1.23       -2.07      5.41 o 
   8   8   0      944.62      921.11     13.99 o 
  10   8   0     1115.87     1094.72     17.41 o 
  12   8   0      284.44      292.46     11.92 o 
  14   8   0       48.48       52.43      9.55 o 
   1   9   0      416.88      449.77      6.82 o 
   3   9   0     2264.96     2166.12     18.82 o 
   5   9   0     5548.03     5394.81    233.20 o 
   7   9   0       51.28       48.42      6.65 o 
   9   9   0      449.83      459.47     11.71 o 
  11   9   0       17.91       17.27      6.31 o 
  13   9   0      113.47      113.28     10.25 o 
   0  10   0     2505.12     2414.02     54.93 o 
   2  10   0      369.07      355.76      9.14 o 
   4  10   0      263.75      235.10     27.73 o 
   6  10   0     1191.16     1165.29     59.72 o 
   8  10   0      200.77      189.52      9.15 o 
  10  10   0       60.64       65.17      8.43 o 
  12  10   0      230.47      253.38      9.56 o 
  14  10   0      260.73      305.18     24.66 o 
   1  11   0       62.34       82.80      7.34 o 
   3  11   0      500.48      476.09     11.12 o 
   5  11   0        2.84      -13.06     14.25 o 
   7  11   0        0.16       -0.69     11.67 o 
   9  11   0        4.93       -3.53     10.55 o 
  11  11   0       32.36       29.30      8.26 o 
  13  11   0       11.27       11.41      9.69 o 
   0  12   0      257.69      291.30     14.79 o 
   2  12   0      541.53      513.19     12.09 o 
   4  12   0      414.09      399.14     17.49 o 
   6  12   0       11.39       19.35     11.22 o 
   8  12   0       15.15        2.41     11.62 o 
  10  12   0       88.75       90.77     13.69 o 
  12  12   0      169.95      223.52     16.33 o 
   1  13   0      191.37      164.73      9.42 o 
   3  13   0      428.04      335.05     45.51 o 
   5  13   0      946.16      932.53     23.66 o 
   7  13   0      396.97      399.10     18.58 o 
   9  13   0       25.45       21.60     11.85 o 
  11  13   0       43.42       44.29     13.21 o 
   0  14   0     1921.10     1789.37     30.22 o 
   2  14   0       49.12       66.41      7.76 o 
   4  14   0       61.45       44.78     12.17 o 
   6  14   0       20.31       10.68     12.84 o 
   8  14   0        0.19       -7.33     12.47 o 
  10  14   0       22.70       28.46     13.57 o 
   1  15   0        9.69        9.38      7.24 o 
   3  15   0        8.24        4.67     11.66 o 
   5  15   0       81.99       95.55     14.75 o 
   7  15   0       30.56       28.20     12.76 o 
   9  15   0       12.42       16.59     13.96 o 
   0  16   0        5.25       22.55     12.30 o 
   2  16   0        0.01       -5.93     12.55 o 
   4  16   0       14.09        8.77     12.84 o 
   6  16   0       10.84        8.59     12.38 o 
   1  17   0       29.37       58.20      9.80 o 
   3  17   0      124.98      162.02     17.67 o 
 -17   1   1       24.31       22.08     10.26 o 
 -15   1   1        4.33        5.44      5.86 o 
 -13   1   1       95.39       88.68      5.74 o 
 -11   1   1     2249.77     2231.06     26.06 o 
  -9   1   1       82.52       75.12      3.50 o 
  -7   1   1     3810.45     4377.82     21.63 o 
  -5   1   1     5056.78     5848.02     34.25 o 
  -3   1   1    53246.69    50208.30    181.54 o 
   1   1   1     9671.80     9594.82     46.40 o 
   3   1   1      245.56      308.11      3.38 o 
   5   1   1      241.27      262.87      6.06 o 
   7   1   1     5271.02     5530.13     35.15 o 
   9   1   1      276.93      256.07      4.91 o 
  11   1   1     1772.52     1723.70     21.21 o 
  13   1   1       35.03       48.66      6.77 o 
  15   1   1       31.03       44.97      9.26 o 
  17   1   1      140.77      165.11     19.18 o 
 -16   2   1      150.31      200.67     12.23 o 
 -14   2   1        0.91       -4.37      6.21 o 
 -12   2   1      817.13      763.11     11.97 o 
 -10   2   1      280.04      273.70     12.54 o 
  -8   2   1      149.69      148.26      5.18 o 
  -6   2   1     7068.13     6930.45     19.34 o 
  -4   2   1    37785.61    38190.31     52.43 o 
  -2   2   1     1422.76     1282.52    107.66 o 
   0   2   1    82848.09    68640.96    170.09 o 
   2   2   1     3717.72     3650.65     22.87 o 
   4   2   1     2457.60     2250.32     20.79 o 
   6   2   1      210.84      167.72      6.03 o 
   8   2   1       14.73       13.38      2.38 o 
  10   2   1      554.25      510.92      9.16 o 
  12   2   1       76.97       73.04      7.02 o 
  14   2   1      343.55      360.94     33.23 o 
  16   2   1      377.24      407.84     21.00 o 
 -17   3   1      207.87      221.44     41.97 o 
 -15   3   1        2.77        2.96      8.60 o 
 -13   3   1      292.93      308.62     13.27 o 
 -11   3   1     1554.83     1667.45     24.42 o 
  -9   3   1      944.58      861.85     14.72 o 
  -7   3   1      208.41      200.75      8.17 o 
  -5   3   1     1449.64     1417.20     18.36 o 
  -3   3   1     3196.41     3066.01     35.88 o 
  -1   3   1    12886.74    11800.83     39.25 o 
   1   3   1    11490.35    11016.34     54.40 o 
   3   3   1     3394.96     3791.39     17.24 o 
   5   3   1    13350.20    13782.20     64.26 o 
   7   3   1     1062.48      928.14      7.42 o 
   9   3   1      436.67      428.35      7.11 o 
  11   3   1      727.93      692.85     15.60 o 
  13   3   1      483.74      473.05     13.30 o 
  15   3   1       14.10       11.74      8.86 o 
 -16   4   1      136.71      141.61     11.57 o 
 -14   4   1       10.32        5.35      8.29 o 
 -12   4   1        0.01       -0.75      6.94 o 
 -10   4   1       22.10       29.69      4.58 o 
  -8   4   1     1122.69     1194.84     11.31 o 
  -6   4   1     2811.10     2857.23     29.80 o 
  -4   4   1      907.59      980.41     12.09 o 
  -2   4   1      166.98      213.04      2.71 o 
   0   4   1     5994.45     6057.65     11.91 o 
   2   4   1        1.88        2.76      1.04 o 
   4   4   1     1705.33     1881.38     16.53 o 
   6   4   1     7936.28     8991.74     49.87 o 
   8   4   1     1393.19     1208.01     15.53 o 
  10   4   1        0.92        6.84      6.22 o 
  12   4   1      713.10      736.81     15.06 o 
  14   4   1      296.78      311.82     12.04 o 
  16   4   1        4.68        8.84     14.36 o 
 -15   5   1        0.10       -1.84      8.67 o 
 -13   5   1       78.05       63.99      9.92 o 
 -11   5   1       10.17        6.77      6.92 o 
  -9   5   1      139.03      146.98      5.77 o 
  -7   5   1     1533.90     1469.37     29.84 o 
  -5   5   1      998.90     1001.51      8.26 o 
  -3   5   1     2261.47     2410.83     12.84 o 
  -1   5   1     1968.38     1918.12     12.20 o 
   1   5   1     1452.09     1484.65     13.06 o 
   3   5   1       29.42       28.18      1.98 o 
   5   5   1      465.71      434.34      4.55 o 
   7   5   1      232.55      256.21     24.68 o 
   9   5   1      747.44      750.86      9.68 o 
  11   5   1      135.50      124.56     14.23 o 
  13   5   1       67.02       74.84      9.15 o 
  15   5   1       33.86       27.52      9.59 o 
 -16   6   1      203.84      239.11     13.36 o 
 -14   6   1      178.70      171.33     10.59 o 
 -12   6   1      110.64       89.55      8.91 o 
 -10   6   1      346.61      402.12      8.48 o 
  -8   6   1     3957.57     3673.63     45.41 o 
  -6   6   1      788.57      774.92     10.52 o 
  -4   6   1      284.50      320.94      5.64 o 
  -2   6   1      514.27      547.44      4.16 o 
   0   6   1     4260.56     4754.47     33.18 o 
   2   6   1     1854.07     1653.24     14.30 o 
   4   6   1     2026.11     1894.56     14.08 o 
   6   6   1      389.16      394.58      8.12 o 
   8   6   1      337.43      305.96      8.21 o 
  10   6   1       40.67       31.38      4.91 o 
  12   6   1       27.22        6.43      7.37 o 
  14   6   1      386.42      411.53     21.93 o 
  16   6   1      161.56      177.44     18.38 o 
 -15   7   1      145.75      132.38     10.37 o 
 -13   7   1      158.83      187.54     23.87 o 
 -11   7   1     1132.30     1115.54     13.73 o 
  -9   7   1      411.37      424.97     10.24 o 
  -7   7   1     1111.35     1114.22     36.07 o 
  -5   7   1     3257.78     3169.42     30.78 o 
  -3   7   1     1530.12     1554.38     18.76 o 
  -1   7   1       39.66       88.26      4.77 o 
   1   7   1       58.91       56.40      3.33 o 
   3   7   1        9.26        7.85      1.44 o 
   5   7   1       95.66       83.68     10.74 o 
   7   7   1       32.18       41.35      5.35 o 
   9   7   1      378.19      345.89     13.70 o 
  11   7   1     1156.92     1039.86     20.14 o 
  13   7   1       67.40       84.30     10.15 o 
  15   7   1       45.14       40.21      9.48 o 
 -14   8   1       20.43       17.02      9.10 o 
 -12   8   1       10.68       10.01      6.28 o 
 -10   8   1      414.08      411.67     11.63 o 
  -8   8   1      462.02      433.97     10.56 o 
  -6   8   1        4.92       34.93     21.88 o 
  -4   8   1      680.06      649.06     16.76 o 
  -2   8   1        0.56        5.35      2.09 o 
   0   8   1     2700.79     2921.10     18.63 o 
   2   8   1       15.78       16.60      1.69 o 
   4   8   1      630.07      679.10      8.99 o 
   6   8   1     3226.65     3130.45     22.11 o 
   8   8   1       85.33       85.62      6.81 o 
  10   8   1       11.63       10.35      6.57 o 
  12   8   1      302.91      297.66     20.95 o 
  14   8   1       64.60       92.51     11.29 o 
 -15   9   1       31.72       31.22      9.30 o 
 -13   9   1        0.59        0.94      8.79 o 
 -11   9   1      363.45      345.46     27.41 o 
  -9   9   1      431.57      413.13     11.38 o 
  -7   9   1        1.77       -2.33      6.48 o 
  -5   9   1      395.56      422.91     16.16 o 
  -3   9   1       57.84       53.44      3.31 o 
  -1   9   1        2.72        0.66      2.07 o 
   1   9   1     1893.14     1937.44     22.89 o 
   3   9   1      151.15      156.91      9.12 o 
   5   9   1       49.61       51.01      5.52 o 
   7   9   1     1820.69     1609.13     17.97 o 
   9   9   1        8.00        6.70      6.48 o 
  11   9   1      113.74      100.58      7.24 o 
  13   9   1        3.38       13.30      9.83 o 
 -14  10   1       38.15       28.00      9.54 o 
 -12  10   1       19.00       18.74      7.13 o 
 -10  10   1       44.29       22.05      7.47 o 
  -8  10   1     1127.46     1086.92     19.15 o 
  -6  10   1     2193.69     2077.77     49.67 o 
  -4  10   1      729.59      712.16     16.96 o 
  -2  10   1      315.41      333.76     16.80 o 
   0  10   1     1293.80     1310.04     15.62 o 
   2  10   1      623.46      637.71     15.26 o 
   4  10   1       15.96       14.17      4.97 o 
   6  10   1     2631.46     2629.67     33.20 o 
   8  10   1      215.33      177.89      9.18 o 
  10  10   1      136.06      147.47      9.07 o 
  12  10   1      544.28      566.45     12.07 o 
  14  10   1      134.53      153.04     16.21 o 
 -13  11   1      404.74      444.99     13.40 o 
 -11  11   1      177.14      186.27     10.41 o 
  -9  11   1       99.96      103.39      8.73 o 
  -7  11   1       84.63       86.45     12.61 o 
  -5  11   1      452.15      459.70     18.97 o 
  -3  11   1     3320.53     3247.91    136.47 o 
  -1  11   1     3257.78     3179.80     24.00 o 
   1  11   1      123.00      131.86     11.59 o 
   3  11   1       11.59       12.10      6.26 o 
   5  11   1     2870.26     2756.68     35.05 o 
   7  11   1       77.74       61.66     12.74 o 
   9  11   1      167.61      157.56     13.75 o 
  11  11   1      270.41      280.55     15.38 o 
  13  11   1      183.37      178.86     25.76 o 
 -12  12   1       59.90       57.03     14.01 o 
 -10  12   1        2.48       -9.21     12.72 o 
  -8  12   1        7.70        1.73     12.08 o 
  -6  12   1      796.65      839.16     23.08 o 
  -4  12   1     2982.35     2574.02    347.86 o 
  -2  12   1       12.20        8.00      6.75 o 
   0  12   1     1750.58     1634.11     18.77 o 
   2  12   1      599.15      585.98     27.86 o 
   4  12   1      265.47      249.49     15.09 o 
   6  12   1      659.33      619.03     20.11 o 
   8  12   1      184.26      183.74     14.60 o 
  10  12   1       73.38       97.43     13.75 o 
  12  12   1       43.90       55.14     12.86 o 
 -11  13   1      101.45      109.28     14.17 o 
  -9  13   1       10.15       -5.10     12.73 o 
  -7  13   1       21.79       22.17     11.10 o 
  -5  13   1       10.89       14.04     11.78 o 
  -3  13   1      235.76      210.50      9.78 o 
  -1  13   1        7.14       16.60      7.84 o 
   1  13   1      198.51      180.40      9.41 o 
   3  13   1        1.82        7.50     11.04 o 
   5  13   1        2.89       -5.55     10.77 o 
   7  13   1      113.52      105.81     14.44 o 
   9  13   1       19.56       19.61     10.41 o 
  11  13   1       59.49       80.81     14.82 o 
 -10  14   1        4.44        6.14     11.30 o 
  -8  14   1        1.12       -5.62     11.46 o 
  -6  14   1       31.13       37.45     11.96 o 
  -4  14   1       60.61       46.46     12.81 o 
  -2  14   1        2.70       -0.08      7.12 o 
   0  14   1       10.70       11.15      7.49 o 
   2  14   1       86.05       76.03      8.09 o 
   4  14   1       80.73       80.61     12.16 o 
   6  14   1        9.71        6.53     11.26 o 
   8  14   1        0.04        0.72     11.33 o 
  10  14   1        1.55        1.25     10.22 o 
  -9  15   1        2.28       -4.99     13.57 o 
  -7  15   1       56.46       49.09     12.47 o 
  -5  15   1       43.98       54.04     13.37 o 
  -3  15   1      151.64      171.53     14.95 o 
  -1  15   1       39.95       63.72      9.83 o 
   1  15   1      111.23      136.69      9.36 o 
   3  15   1       12.40       13.32     12.01 o 
   5  15   1      232.71      261.62     16.50 o 
   7  15   1       14.01       20.56     13.46 o 
   9  15   1        7.33       17.52     11.64 o 
  -6  16   1      112.28      105.85     14.72 o 
  -4  16   1      113.77      128.97     16.32 o 
  -2  16   1        1.59        0.64      8.21 o 
   0  16   1      137.86      143.77     10.03 o 
   2  16   1      103.71      127.15     13.91 o 
   4  16   1       38.33       37.48     12.75 o 
   6  16   1      112.52      138.99     16.17 o 
  -3  17   1       32.49       39.50     15.17 o 
  -1  17   1        0.50       -8.28      8.28 o 
   1  17   1       99.01      136.68     15.91 o 
   3  17   1        5.62        9.20     14.35 o 
 -16   0   2      510.37      631.22     26.17 o 
 -14   0   2      408.09      395.68     12.09 o 
 -12   0   2     4131.03     4123.71     40.49 o 
 -10   0   2     6762.11     6594.48     66.33 o 
  -8   0   2     7766.19     8433.88     72.61 o 
  -6   0   2    13933.83    13887.98    110.36 o 
  -4   0   2    83227.73    79695.31    257.80 o 
  -2   0   2    12998.01    13132.95     32.28 o 
   0   0   2      539.61      662.78      6.14 o 
   2   0   2      134.07      126.59      2.77 o 
   4   0   2      550.71      675.68     13.73 o 
   6   0   2    12825.98    12369.75     65.30 o 
   8   0   2     5997.82     6038.01     50.35 o 
  10   0   2       15.16        7.54      8.81 o 
  12   0   2     3203.11     3006.44     38.20 o 
  14   0   2      344.16      333.07     17.87 o 
  16   0   2      369.41      366.12     21.34 o 
 -17   1   2       42.30       59.23     10.29 o 
 -15   1   2      162.67      180.96     10.03 o 
 -13   1   2       13.53       12.35      4.77 o 
 -11   1   2     3285.28     3178.39     18.85 o 
  -9   1   2      892.10      874.97      8.54 o 
  -7   1   2     8354.08     8826.66     47.85 o 
  -5   1   2    10352.63    10781.81     37.21 o 
  -3   1   2    15948.62    15902.11     71.96 o 
  -1   1   2    17677.01    18224.71    318.80 o 
   1   1   2     9554.43    10345.78     71.28 o 
   3   1   2    20889.74    20472.67     47.50 o 
   5   1   2      253.24      253.79      3.63 o 
   7   1   2      144.06      179.73      2.62 o 
   9   1   2      208.80      206.90      7.19 o 
  11   1   2     2658.11     2604.55     24.67 o 
  13   1   2      610.58      579.66     14.70 o 
  15   1   2        8.79        6.53      8.85 o 
 -16   2   2       21.17       18.86      9.70 o 
 -14   2   2        7.15        2.07      6.10 o 
 -12   2   2     1848.58     1975.93     23.76 o 
 -10   2   2      789.98      813.65     14.78 o 
  -8   2   2      611.92      639.17      8.96 o 
  -6   2   2    22338.16    23632.57     53.61 o 
  -4   2   2        4.23        7.09      2.73 o 
  -2   2   2     2807.38     3108.34     16.24 o 
   0   2   2       18.82       36.39      2.91 o 
   2   2   2     2498.21     2622.02     13.16 o 
   4   2   2     6909.87     7049.87     38.42 o 
   6   2   2     5709.20     5781.49     22.26 o 
   8   2   2     1909.62     1961.90      8.34 o 
  10   2   2      197.46      200.59      7.16 o 
  12   2   2      376.58      373.48     22.64 o 
  14   2   2       44.49       42.91     13.49 o 
  16   2   2       61.47       64.95     16.28 o 
 -17   3   2       84.67      108.69     18.12 o 
 -15   3   2       13.10       18.50      7.07 o 
 -13   3   2       14.22       10.50      5.77 o 
 -11   3   2      363.05      364.27     12.05 o 
  -9   3   2       75.65       69.07      4.78 o 
  -7   3   2     1481.72     1723.08      8.54 o 
  -5   3   2      916.58     1090.77     26.02 o 
  -3   3   2      614.11      568.40      4.31 o 
  -1   3   2     1885.58     1642.49     10.09 o 
   1   3   2     5370.35     5018.20     24.59 o 
   3   3   2        1.40        1.23      1.34 o 
   5   3   2      333.02      352.13      5.05 o 
   7   3   2     3229.24     3202.81     16.38 o 
   9   3   2      804.84      787.09     14.05 o 
  11   3   2      447.51      425.59     24.38 o 
  13   3   2       57.38       60.87     12.64 o 
  15   3   2       70.38       71.90     13.64 o 
 -16   4   2      129.10      130.46     17.29 o 
 -14   4   2      382.95      420.64     12.99 o 
 -12   4   2      142.20      166.60      7.21 o 
 -10   4   2      126.86      110.00      4.77 o 
  -8   4   2       66.83       71.15      3.59 o 
  -6   4   2      278.82      304.76      7.38 o 
  -4   4   2        3.95        1.41      1.53 o 
  -2   4   2      740.46      653.54      6.63 o 
   0   4   2     5421.44     5329.75     16.88 o 
   2   4   2      106.19       98.59      2.49 o 
   4   4   2     2810.06     2712.30     44.25 o 
   6   4   2     1855.24     2004.62     17.66 o 
   8   4   2      252.14      238.31     11.55 o 
  10   4   2      607.59      608.57     12.63 o 
  12   4   2      110.96       92.55     14.41 o 
  14   4   2       81.04      112.30     13.78 o 
  16   4   2      274.42      323.58     21.35 o 
 -15   5   2       46.63       37.17      9.60 o 
 -13   5   2       50.16       37.35      7.80 o 
 -11   5   2     1450.09     1410.73     22.05 o 
  -9   5   2     1738.90     1660.33     15.05 o 
  -7   5   2       81.97       52.81      7.84 o 
  -5   5   2      142.19      148.90      3.89 o 
  -3   5   2     1103.81     1322.06      7.43 o 
  -1   5   2     2647.67     2584.04     24.27 o 
   1   5   2     2726.19     2192.27     14.07 o 
   3   5   2       65.30       82.89      3.31 o 
   5   5   2      552.45      700.02      5.76 o 
   7   5   2     1111.71     1144.50     12.67 o 
   9   5   2        7.75        4.79      4.14 o 
  11   5   2     1274.10     1308.25     24.82 o 
  13   5   2      152.39      172.52     14.12 o 
  15   5   2      153.17      137.14     16.09 o 
 -16   6   2        8.63        6.31     13.01 o 
 -14   6   2      119.32      121.66     18.71 o 
 -12   6   2      479.18      484.46     15.36 o 
 -10   6   2       17.32       16.89      4.94 o 
  -8   6   2      436.14      425.23      9.94 o 
  -6   6   2      788.45      863.17      9.96 o 
  -4   6   2     1106.33     1100.01     17.64 o 
  -2   6   2      700.54      698.66      7.76 o 
   0   6   2      237.09      241.71      3.58 o 
   2   6   2      146.99      135.54      3.61 o 
   4   6   2     1688.99     1560.66     28.34 o 
   6   6   2      242.25      200.16      6.47 o 
   8   6   2       19.71       28.28      4.78 o 
  10   6   2      177.76      167.31      6.54 o 
  12   6   2        1.62        1.98      8.42 o 
  14   6   2        2.37       -3.45      8.69 o 
 -15   7   2       87.04      102.91     16.31 o 
 -13   7   2      386.71      354.11     12.68 o 
 -11   7   2      788.21      662.32     17.85 o 
  -9   7   2      656.14      672.31     14.93 o 
  -7   7   2     2651.10     2677.36     21.57 o 
  -5   7   2      124.10      124.08      3.63 o 
  -3   7   2     3201.42     3455.50     11.14 o 
  -1   7   2     2081.54     2284.44     48.12 o 
   1   7   2       70.68       93.33      3.06 o 
   3   7   2      525.19      501.05      5.99 o 
   5   7   2       35.32       38.62      4.43 o 
   7   7   2      221.08      206.12     10.11 o 
   9   7   2        0.04        1.35      5.30 o 
  11   7   2      626.15      567.66     13.97 o 
  13   7   2       12.68        2.01      8.29 o 
  15   7   2        0.05        7.79     15.03 o 
 -14   8   2      260.31      252.64     12.18 o 
 -12   8   2      268.81      317.01      9.37 o 
 -10   8   2      783.05      769.19     14.37 o 
  -8   8   2      564.70      537.78     11.78 o 
  -6   8   2     2691.63     2643.39     21.33 o 
  -4   8   2     2430.67     2359.32     23.69 o 
  -2   8   2     1281.63     1319.34     12.45 o 
   0   8   2      593.80      615.43      7.58 o 
   2   8   2      138.13      140.10      5.81 o 
   4   8   2      583.80      556.28     14.49 o 
   6   8   2      482.90      405.43      9.31 o 
   8   8   2     1317.10     1296.53     20.74 o 
  10   8   2      136.52      136.91      7.05 o 
  12   8   2      255.88      213.92     10.64 o 
  14   8   2       34.63       25.48      9.54 o 
 -15   9   2       11.14       -0.64     14.18 o 
 -13   9   2       48.95       45.64      9.41 o 
 -11   9   2      518.62      489.13     12.92 o 
  -9   9   2     1308.44     1231.29     45.38 o 
  -7   9   2      278.49      278.65     10.91 o 
  -5   9   2     1786.11     1714.03     54.94 o 
  -3   9   2     1939.65     1963.59     11.20 o 
  -1   9   2     1571.56     1550.69     21.53 o 
   1   9   2      724.45      751.90     11.13 o 
   3   9   2     2121.58     2146.52     33.72 o 
   5   9   2        2.02        0.82      4.96 o 
   7   9   2     1215.12     1085.29     25.56 o 
   9   9   2       24.77       20.77      6.67 o 
  11   9   2      627.98      654.48     12.04 o 
  13   9   2      502.48      524.50     25.17 o 
 -14  10   2      105.10      115.84     16.85 o 
 -12  10   2       68.43       64.20      7.52 o 
 -10  10   2       41.33       50.46      8.42 o 
  -8  10   2        2.68        6.73      7.28 o 
  -6  10   2     4332.82     4169.61     49.42 o 
  -4  10   2      684.96      658.80     10.22 o 
  -2  10   2     1116.14      889.93     80.37 o 
   0  10   2        3.38        5.07      5.72 o 
   2  10   2      699.03      694.31     32.66 o 
   4  10   2       59.17       45.66     10.04 o 
   6  10   2     1709.08     1645.42     27.85 o 
   8  10   2       96.20       95.44     12.68 o 
  10  10   2       31.57       34.09      8.02 o 
  12  10   2        8.06       18.81      9.15 o 
 -13  11   2       11.52       18.56      7.80 o 
 -11  11   2       10.88       17.49      7.92 o 
  -9  11   2       63.07       53.00      7.64 o 
  -7  11   2       21.90       24.31      7.51 o 
  -5  11   2        8.52       33.50     14.52 o 
  -3  11   2       78.85       72.12      7.96 o 
  -1  11   2       53.71       79.53      9.92 o 
   1  11   2      157.82      174.80     13.83 o 
   3  11   2      150.67      133.70      9.83 o 
   5  11   2      519.91      546.68     19.91 o 
   7  11   2       22.91        6.98     11.37 o 
   9  11   2       10.42       14.43     11.33 o 
  11  11   2       42.10       46.42     11.62 o 
  13  11   2       11.31       23.70     16.65 o 
 -12  12   2      322.85      371.97     18.55 o 
 -10  12   2      120.51       97.48     13.36 o 
  -8  12   2       48.57       47.62     13.39 o 
  -6  12   2     1306.25     1230.72     26.82 o 
  -4  12   2      693.02      600.37     90.76 o 
  -2  12   2       16.93       15.42      7.04 o 
   0  12   2      285.76      318.19     10.63 o 
   2  12   2       21.95       23.17      7.29 o 
   4  12   2       52.06       45.05     12.30 o 
   6  12   2      544.30      486.35     19.22 o 
   8  12   2      176.38      173.20     15.32 o 
  10  12   2       97.58      103.53     13.40 o 
  12  12   2      161.69      180.81     11.81 o 
 -11  13   2       44.10       80.48     14.34 o 
  -9  13   2       71.00       80.18     13.79 o 
  -7  13   2       76.53       78.05     13.71 o 
  -5  13   2      218.15      164.57     15.59 o 
  -3  13   2       74.56       76.10      8.45 o 
  -1  13   2      404.89      432.46     12.28 o 
   1  13   2      871.89      874.97     36.05 o 
   3  13   2      112.24       89.57     12.91 o 
   5  13   2       49.63       58.95     11.75 o 
   7  13   2       41.35       37.70     13.04 o 
   9  13   2       16.23       18.74     10.70 o 
  11  13   2      182.96      206.89     15.46 o 
 -10  14   2      126.55      128.96     14.77 o 
  -8  14   2       13.37        8.61     11.54 o 
  -6  14   2      501.76      536.29     21.23 o 
  -4  14   2      820.35      803.20     23.24 o 
  -2  14   2       34.08       30.43      7.74 o 
   0  14   2        0.45        2.09      7.65 o 
   2  14   2       10.13       16.57      7.55 o 
   4  14   2      237.62      221.52     15.71 o 
   6  14   2      402.64      433.78     19.03 o 
   8  14   2       35.77       38.37     12.51 o 
  10  14   2        4.50       18.94     13.71 o 
  -9  15   2        0.33       -1.69     13.53 o 
  -7  15   2        0.53       -2.48     12.64 o 
  -5  15   2       34.15       41.06     11.96 o 
  -3  15   2        2.03       11.44      7.55 o 
  -1  15   2       76.34       79.84      8.61 o 
   1  15   2      140.68      140.22      9.72 o 
   3  15   2        5.40        2.96     10.99 o 
   5  15   2       45.32       37.61     14.37 o 
   7  15   2       19.04        6.04     11.19 o 
  -6  16   2       29.78       54.91     13.48 o 
  -4  16   2        4.76        3.84     13.37 o 
  -2  16   2      207.88      213.20     10.95 o 
   0  16   2        8.58        4.36      7.84 o 
   2  16   2      154.48      143.46     15.45 o 
   4  16   2       39.09       19.44     14.21 o 
   6  16   2       50.32       74.31     15.34 o 
  -3  17   2        8.37        3.74     13.44 o 
  -1  17   2       37.11       45.52     10.62 o 
   1  17   2       60.64       35.56     11.85 o 
   3  17   2      105.20      157.35     17.53 o 
 -17   1   3      168.73      195.06     12.57 o 
 -15   1   3       54.50       59.45      9.49 o 
 -13   1   3      460.60      419.74     14.18 o 
 -11   1   3      266.06      256.33      7.22 o 
  -9   1   3       66.80       57.04      3.67 o 
  -7   1   3    10403.43    10795.69     30.62 o 
  -5   1   3      121.87      102.24      5.60 o 
  -3   1   3     6935.56     7182.62     27.76 o 
  -1   1   3    11553.70    12077.10    121.58 o 
   1   1   3    29554.34    29696.00    191.21 o 
   3   1   3      205.99      225.02      2.39 o 
   5   1   3      722.59      619.84      6.76 o 
   7   1   3     3944.79     3946.56     27.70 o 
   9   1   3     2326.73     2315.37     29.69 o 
  11   1   3     2139.40     2184.39     23.28 o 
  13   1   3       65.92       55.63      9.18 o 
  15   1   3       18.45       21.15     11.33 o 
 -16   2   3        9.68        4.52      9.16 o 
 -14   2   3      143.91      156.23     10.39 o 
 -12   2   3       62.75       61.40      8.19 o 
 -10   2   3     5306.99     5379.24     66.67 o 
  -8   2   3     4338.48     4646.51     26.07 o 
  -6   2   3      109.52       99.78      2.76 o 
  -4   2   3     1990.06     2091.52     24.13 o 
  -2   2   3       87.07      134.12      4.90 o 
   0   2   3    65723.48    61648.22    182.47 o 
   2   2   3    25524.85    25451.24     96.91 o 
   4   2   3      307.58      288.93      5.30 o 
   6   2   3     2217.26     2130.78     18.59 o 
   8   2   3     3295.93     3369.63     34.49 o 
  10   2   3     1695.34     1636.15     28.19 o 
  12   2   3      661.95      590.79     16.42 o 
  14   2   3       15.52       23.15      9.50 o 
  16   2   3        9.40       -3.81     15.18 o 
 -17   3   3      223.70      244.89     21.07 o 
 -15   3   3      465.24      434.40     17.75 o 
 -13   3   3        9.64        8.68      5.55 o 
 -11   3   3       24.91       19.70      5.36 o 
  -9   3   3      334.90      363.65      6.16 o 
  -7   3   3      284.74      234.55      3.54 o 
  -5   3   3    16252.29    17023.73     47.62 o 
  -3   3   3     4886.29     4594.21    143.71 o 
  -1   3   3       70.74       82.07      4.97 o 
   1   3   3     7668.96     7700.42     28.50 o 
   3   3   3     1019.30      874.41     12.02 o 
   5   3   3      658.76      518.68     13.11 o 
   7   3   3     2070.78     2030.15     36.24 o 
   9   3   3      767.66      875.83     19.92 o 
  11   3   3        2.05       16.48     10.49 o 
  13   3   3      205.38      218.72     16.84 o 
  15   3   3      177.47      171.47     16.47 o 
 -16   4   3       36.03       30.51     14.15 o 
 -14   4   3        2.93       -3.27      6.37 o 
 -12   4   3      331.98      340.65      8.66 o 
 -10   4   3     1834.97     1918.76     44.03 o 
  -8   4   3      913.90     1004.00      8.68 o 
  -6   4   3     9522.96    10713.98     42.85 o 
  -4   4   3      585.67      578.54      8.52 o 
  -2   4   3        0.80        5.23      1.92 o 
   0   4   3      318.85      376.88      9.79 o 
   2   4   3      753.69      757.77     20.98 o 
   4   4   3     1550.10     1451.59     29.67 o 
   6   4   3      836.24      797.21      8.76 o 
   8   4   3       27.82       32.38      4.11 o 
  10   4   3        4.91        4.91      9.21 o 
  12   4   3      405.55      423.27     18.13 o 
  14   4   3      315.56      353.74     19.86 o 
  16   4   3       44.59       63.98     17.35 o 
 -15   5   3       33.24       28.69     11.76 o 
 -13   5   3        7.18        7.34      6.81 o 
 -11   5   3      218.64      202.72      9.43 o 
  -9   5   3      682.17      683.79      9.25 o 
  -7   5   3        0.30        4.59      2.44 o 
  -5   5   3      319.93      427.78      4.26 o 
  -3   5   3     1178.67     1353.03     15.42 o 
  -1   5   3        6.75       26.09      3.03 o 
   1   5   3     1373.02     1600.73      7.43 o 
   3   5   3      666.33      584.21      6.48 o 
   5   5   3       91.06       78.85      3.43 o 
   7   5   3        3.07        2.75      4.08 o 
   9   5   3       30.29       40.71      4.48 o 
  11   5   3       13.58        8.44     11.47 o 
  13   5   3       35.95       16.84     13.72 o 
  15   5   3       20.54       23.35     12.67 o 
 -16   6   3       29.68       12.84     12.26 o 
 -14   6   3      356.29      368.99     19.00 o 
 -12   6   3      221.83      233.58      7.91 o 
 -10   6   3      911.98      891.53     21.29 o 
  -8   6   3     1184.79     1185.31     22.62 o 
  -6   6   3        6.63        2.67      2.85 o 
  -4   6   3     1322.47     1493.13      9.08 o 
  -2   6   3     8469.04     8461.42     84.99 o 
   0   6   3    10196.84    10683.71    102.46 o 
   2   6   3     3895.44     4478.31     54.01 o 
   4   6   3      185.24      218.90      5.54 o 
   6   6   3      266.16      266.65      6.96 o 
   8   6   3      280.33      257.19      7.78 o 
  10   6   3      401.62      435.78     17.76 o 
  12   6   3     1456.81     1374.05     30.09 o 
  14   6   3       97.92       98.46     16.29 o 
 -15   7   3      292.98      292.86     19.85 o 
 -13   7   3      376.86      344.13     18.67 o 
 -11   7   3       24.28       11.65      5.85 o 
  -9   7   3      813.58      704.37     13.24 o 
  -7   7   3     2224.59     2191.35     45.86 o 
  -5   7   3     1706.59     1698.80     11.64 o 
  -3   7   3      672.10      671.55     13.72 o 
  -1   7   3      683.09      725.49      5.56 o 
   1   7   3     1213.02     1106.07      8.33 o 
   3   7   3      387.41      375.58      5.39 o 
   5   7   3      817.85      739.72     10.23 o 
   7   7   3      864.27      838.39     20.19 o 
   9   7   3       66.08       53.63      5.29 o 
  11   7   3       19.90       11.78      8.21 o 
  13   7   3        1.22       -8.82     12.93 o 
  15   7   3      285.97      268.34     19.80 o 
 -14   8   3      113.49      144.20     16.11 o 
 -12   8   3      479.67      524.37     16.71 o 
 -10   8   3       27.81       25.50      7.66 o 
  -8   8   3       28.91       27.00      7.10 o 
  -6   8   3     1500.92     1413.52     27.85 o 
  -4   8   3        0.66        2.00      3.17 o 
  -2   8   3      732.01      708.19     12.53 o 
   0   8   3      201.54      282.08      5.82 o 
   2   8   3      429.91      425.78      8.25 o 
   4   8   3        0.04        0.34      2.53 o 
   6   8   3      214.98      230.35     20.00 o 
   8   8   3       31.23       31.71      6.31 o 
  10   8   3       61.90       63.79      6.22 o 
  12   8   3       44.20       58.63     13.15 o 
  14   8   3      139.14      172.08     18.90 o 
 -15   9   3       88.29      110.60     17.19 o 
 -13   9   3      152.66      166.26     10.53 o 
 -11   9   3       12.48       16.06      7.61 o 
  -9   9   3       49.09       39.64      7.97 o 
  -7   9   3      665.64      618.04     19.44 o 
  -5   9   3        0.08       -1.55      5.06 o 
  -3   9   3      586.04      551.26      8.60 o 
  -1   9   3      316.03      353.45      5.66 o 
   1   9   3       64.76       55.71      5.27 o 
   3   9   3      199.06      188.20     13.72 o 
   5   9   3       15.07        7.61      8.74 o 
   7   9   3      118.51       96.07      8.67 o 
   9   9   3      304.89      312.79     10.13 o 
  11   9   3        1.18        6.46      6.42 o 
  13   9   3      182.88      204.96     16.78 o 
 -14  10   3       35.25       18.23     14.34 o 
 -12  10   3      420.16      413.72     13.62 o 
 -10  10   3     1914.74     1849.01     36.21 o 
  -8  10   3     1254.46     1154.50     17.61 o 
  -6  10   3     1680.40     1711.14     19.64 o 
  -4  10   3      175.62      150.57      8.44 o 
  -2  10   3      378.35      400.46     22.59 o 
   0  10   3      465.50      509.31     10.47 o 
   2  10   3      977.86      983.52     13.52 o 
   4  10   3      300.25      249.96     13.79 o 
   6  10   3       43.47       73.84     12.67 o 
   8  10   3      472.39      494.65     17.54 o 
  10  10   3      313.08      281.77     14.73 o 
  12  10   3      161.71      155.98     17.02 o 
 -13  11   3      122.24      130.76     10.81 o 
 -11  11   3      138.97      144.58     10.35 o 
  -9  11   3      140.53      146.03      9.77 o 
  -7  11   3      370.73      390.47     23.12 o 
  -5  11   3     7292.02     6224.90    661.16 o 
  -3  11   3      172.61      149.68      8.55 o 
  -1  11   3       18.29       30.77      6.18 o 
   1  11   3      203.42      220.64     16.22 o 
   3  11   3      459.63      392.56     52.37 o 
   5  11   3     1566.48     1618.18     28.24 o 
   7  11   3      743.52      730.42     21.62 o 
   9  11   3      121.15      100.80     11.77 o 
  11  11   3       18.35       36.44     12.38 o 
 -12  12   3       56.70       56.41     10.68 o 
 -10  12   3      565.15      637.58     22.46 o 
  -8  12   3      114.21       89.40     12.51 o 
  -6  12   3      360.21      378.45     17.88 o 
  -4  12   3      156.27      157.29     12.42 o 
  -2  12   3        6.35        6.39      6.80 o 
   0  12   3      691.44      675.24     16.08 o 
   2  12   3     1021.51     1050.93     27.32 o 
   4  12   3        7.22       -2.76     12.31 o 
   6  12   3        2.66       -0.60     12.43 o 
   8  12   3       10.64       21.69     12.04 o 
  10  12   3      137.05      118.37     13.50 o 
  12  12   3      168.74      194.37     19.80 o 
 -11  13   3       54.59       74.43     16.03 o 
  -9  13   3        0.01        7.17     11.06 o 
  -7  13   3      156.45      153.04     13.83 o 
  -5  13   3        0.21        8.64     11.74 o 
  -3  13   3       76.72       61.75      8.36 o 
  -1  13   3        1.15        2.32      7.76 o 
   1  13   3      126.16       98.39      8.20 o 
   3  13   3       55.20       56.67     12.73 o 
   5  13   3       59.91       57.99     12.09 o 
   7  13   3      136.09      135.32     15.09 o 
   9  13   3      103.11      108.46     13.49 o 
  11  13   3       17.84       29.81     12.18 o 
 -10  14   3        0.02       -6.86     12.80 o 
  -8  14   3        6.94        5.04     12.64 o 
  -6  14   3        4.44        6.16     12.13 o 
  -4  14   3       42.74       55.15     13.27 o 
  -2  14   3       88.10       88.44      8.91 o 
   0  14   3        6.17        4.25      7.55 o 
   2  14   3        9.82        8.10     11.67 o 
   4  14   3       14.11        0.58     12.60 o 
   6  14   3       35.75       27.68     13.71 o 
   8  14   3       25.08       25.41     13.18 o 
  -9  15   3        6.51        6.12     14.00 o 
  -7  15   3       25.02       24.86     13.45 o 
  -5  15   3      395.17      445.40     20.03 o 
  -3  15   3      170.58      166.32      9.83 o 
  -1  15   3       10.58       11.75      7.59 o 
   1  15   3       56.56       50.41      8.02 o 
   3  15   3      271.61      291.86     17.83 o 
   5  15   3      128.96      153.46     14.71 o 
   7  15   3       97.41       92.20     15.15 o 
  -6  16   3       99.78       87.02     13.73 o 
  -4  16   3       20.60       16.26     13.48 o 
  -2  16   3       23.98       38.58      8.84 o 
   0  16   3       85.09       70.12      9.57 o 
   2  16   3       11.96       17.03     13.68 o 
   4  16   3        2.85        9.82     12.62 o 
   6  16   3        0.13        0.55     12.56 o 
  -3  17   3       23.44       24.27     14.25 o 
  -1  17   3       51.65       65.90     10.00 o 
   1  17   3       38.50       34.34     12.30 o 
   3  17   3       22.34       26.82     13.31 o 
 -16   0   4      631.87      648.48     24.34 o 
 -14   0   4      131.41      130.80     14.89 o 
 -12   0   4      363.15      367.34     16.43 o 
 -10   0   4     9400.78     8194.83    812.97 o 
  -8   0   4     8820.84     9491.70     27.43 o 
  -6   0   4     4473.49     4516.67     22.20 o 
  -4   0   4     1172.88      923.11      8.08 o 
  -2   0   4    70535.45    68726.09    385.35 o 
   0   0   4   110206.18   101087.66    658.66 o 
   2   0   4     2358.43     2394.45      8.41 o 
   4   0   4     4658.85     4710.04     24.70 o 
   6   0   4     4655.63     4541.05     22.05 o 
   8   0   4       79.50       53.11      4.65 o 
  10   0   4      431.01      404.53     16.73 o 
  12   0   4       96.83       76.69     13.33 o 
  14   0   4      501.74      501.33     20.96 o 
  16   0   4      197.18      214.37     18.83 o 
 -17   1   4       47.41       53.80     11.96 o 
 -15   1   4       32.74       41.98      9.88 o 
 -13   1   4      582.15      579.39     14.31 o 
 -11   1   4     2880.95     3038.23     25.96 o 
  -9   1   4      430.45      413.80      7.53 o 
  -7   1   4      786.53      879.85     14.33 o 
  -5   1   4     1512.63     1338.38     14.14 o 
  -3   1   4     4546.49     4913.44     51.92 o 
  -1   1   4        9.40        1.21      2.19 o 
   1   1   4    22138.28    22729.23     74.78 o 
   3   1   4    13221.89    13871.18     35.99 o 
   5   1   4      304.31      300.06      3.59 o 
   7   1   4     7705.27     8302.59     30.85 o 
   9   1   4     4316.54     4205.29     85.04 o 
  11   1   4      345.72      320.04     11.95 o 
  13   1   4       35.26       35.33      9.30 o 
  15   1   4       29.00       27.54      9.45 o 
 -16   2   4      202.04      223.18     17.70 o 
 -14   2   4      266.95      269.31     19.92 o 
 -12   2   4       55.95       50.05      7.73 o 
 -10   2   4      623.75      567.80     28.60 o 
  -8   2   4      320.84      334.06      6.61 o 
  -6   2   4      334.54      298.98      4.30 o 
  -4   2   4     6750.44     6782.38     47.42 o 
  -2   2   4     1325.32     1274.22     21.88 o 
   0   2   4     1101.54     1064.69     10.22 o 
   2   2   4     9768.59     9820.50     72.77 o 
   4   2   4       15.45       18.82      1.38 o 
   6   2   4     1469.97     1596.63      9.29 o 
   8   2   4      348.52      350.99     10.05 o 
  10   2   4       37.50       27.50      7.28 o 
  12   2   4      155.46      160.54     10.62 o 
  14   2   4      155.53      166.36     12.02 o 
  16   2   4       15.33       14.37     14.03 o 
 -17   3   4        6.18       -5.80     15.31 o 
 -15   3   4      154.25      133.83     25.54 o 
 -13   3   4        7.24        8.48      7.06 o 
 -11   3   4       61.61       60.19      7.59 o 
  -9   3   4       15.01       31.18      4.11 o 
  -7   3   4     2022.99     2084.64     23.29 o 
  -5   3   4     3774.58     4009.39     20.30 o 
  -3   3   4      663.15      906.27     13.58 o 
  -1   3   4     5068.22     4616.80     39.73 o 
   1   3   4     2213.41     2456.72     10.17 o 
   3   3   4        8.75       23.36      4.49 o 
   5   3   4       16.04       10.55      2.30 o 
   7   3   4     5269.17     5361.88     25.61 o 
   9   3   4      222.34      279.31     13.91 o 
  11   3   4       41.20       41.04     11.03 o 
  13   3   4        0.99        9.28     11.42 o 
  15   3   4      188.92      229.12     19.62 o 
 -16   4   4      318.50      346.75     20.54 o 
 -14   4   4       38.58       34.87     12.87 o 
 -12   4   4      432.61      297.59     56.31 o 
 -10   4   4     1307.08     1267.98     46.01 o 
  -8   4   4     2686.83     2756.13     17.21 o 
  -6   4   4      897.72      769.55     14.56 o 
  -4   4   4       15.98       25.17      2.49 o 
  -2   4   4     8773.93     9299.54    210.29 o 
   0   4   4     3198.75     3184.59     36.82 o 
   2   4   4        2.67       18.96      2.80 o 
   4   4   4      351.59      278.05      6.62 o 
   6   4   4      942.99     1010.20     15.13 o 
   8   4   4       24.17       43.36      6.06 o 
  10   4   4      325.73      328.17     15.22 o 
  12   4   4      378.47      408.35     18.46 o 
  14   4   4      295.36      341.02     18.53 o 
  16   4   4       16.37       27.22     14.70 o 
 -15   5   4      104.00       87.77     13.93 o 
 -13   5   4      238.52      221.99     16.10 o 
 -11   5   4      758.94      772.69     21.59 o 
  -9   5   4      158.58      158.10      5.60 o 
  -7   5   4       29.10       26.93      3.35 o 
  -5   5   4     6629.11     7213.56     72.41 o 
  -3   5   4     5889.65     5983.92     76.86 o 
  -1   5   4     1457.12     1742.88     17.71 o 
   1   5   4      269.50      318.07      4.17 o 
   3   5   4       37.82       43.92      2.62 o 
   5   5   4      953.26      946.59      8.93 o 
   7   5   4       27.23       12.64      7.30 o 
   9   5   4      259.62      266.34     22.80 o 
  11   5   4      631.49      649.13     21.35 o 
  13   5   4      261.40      233.40     17.62 o 
  15   5   4       82.01       69.91     16.17 o 
 -16   6   4       10.74       24.39     12.50 o 
 -14   6   4       11.59       13.04     12.81 o 
 -12   6   4        7.23        1.48      6.93 o 
 -10   6   4        0.31        2.27      5.35 o 
  -8   6   4        0.07       -3.74      8.87 o 
  -6   6   4     1553.45     1475.16     24.28 o 
  -4   6   4      287.61      309.48      7.21 o 
  -2   6   4     3047.24     2957.57     26.37 o 
   0   6   4      144.01      118.17      5.99 o 
   2   6   4      100.88      127.21      4.09 o 
   4   6   4        5.70        4.31      2.57 o 
   6   6   4      172.38      188.96      9.45 o 
   8   6   4      179.11      181.79      9.92 o 
  10   6   4        8.79       11.78     10.10 o 
  12   6   4      159.77      169.24     16.97 o 
  14   6   4      144.63      162.64     17.23 o 
 -15   7   4       28.77       31.10     14.10 o 
 -13   7   4      210.92      217.66     16.24 o 
 -11   7   4      371.71      375.71     15.05 o 
  -9   7   4       77.58       59.96     10.26 o 
  -7   7   4       23.67       11.34      5.62 o 
  -5   7   4       98.85      103.75      4.42 o 
  -3   7   4      800.96      896.80      8.83 o 
  -1   7   4     1056.29     1226.66     13.38 o 
   1   7   4     4475.34     4956.35     78.63 o 
   3   7   4      662.65      648.37     16.47 o 
   5   7   4        7.56        2.43      6.35 o 
   7   7   4      345.88      401.35     13.25 o 
   9   7   4     1074.17     1029.50     32.47 o 
  11   7   4      321.49      298.27     18.18 o 
  13   7   4      163.57      176.56     17.44 o 
  15   7   4      148.23      173.83     19.95 o 
 -14   8   4      102.98      116.56     16.51 o 
 -12   8   4       29.72       26.88      7.89 o 
 -10   8   4      667.16      619.37     14.01 o 
  -8   8   4     1491.30     1339.57     25.34 o 
  -6   8   4     2391.55     2115.69     77.93 o 
  -4   8   4      630.10      620.96     18.14 o 
  -2   8   4       40.25       43.51      3.62 o 
   0   8   4     5428.09     5860.15     86.35 o 
   2   8   4      379.07      383.65     15.62 o 
   4   8   4      110.08      103.25      9.47 o 
   6   8   4      769.76      759.51     18.06 o 
   8   8   4      371.20      328.55     13.63 o 
  10   8   4       52.18       56.49      8.14 o 
  12   8   4      388.90      385.32     19.16 o 
  14   8   4      332.34      324.71     21.26 o 
 -13   9   4      660.78      704.18     55.12 o 
 -11   9   4      733.28      788.65     16.30 o 
  -9   9   4       15.18       21.77      8.10 o 
  -7   9   4        9.26        6.54      9.31 o 
  -5   9   4     2831.47     2850.08     18.35 o 
  -3   9   4     2349.68     2382.76     44.40 o 
  -1   9   4     1750.36     1890.21     19.64 o 
   1   9   4      597.41      590.85     10.67 o 
   3   9   4        0.00        0.83      4.24 o 
   5   9   4     3181.00     3345.30     35.92 o 
   7   9   4        7.55       19.64     10.60 o 
   9   9   4       95.55       84.28     10.63 o 
  11   9   4      415.14      386.94     20.52 o 
  13   9   4      145.63      141.27     16.25 o 
 -14  10   4        0.09        3.62     12.90 o 
 -12  10   4        9.41       15.78      8.01 o 
 -10  10   4      214.32      252.74     11.60 o 
  -8  10   4     1719.29     1720.88     51.51 o 
  -6  10   4      146.89      151.28      9.81 o 
  -4  10   4      326.88      334.59     14.02 o 
  -2  10   4      118.11      108.76      7.83 o 
   0  10   4       11.06       19.05      6.11 o 
   2  10   4      427.97      435.51      9.97 o 
   4  10   4      291.84      277.93     14.73 o 
   6  10   4     3253.95     3131.75     37.48 o 
   8  10   4        1.11        5.82     10.22 o 
  10  10   4       42.26       57.96     11.54 o 
  12  10   4      115.24      109.40     15.31 o 
 -13  11   4       37.30       30.68      9.29 o 
 -11  11   4        4.07        9.01      8.06 o 
  -9  11   4      152.95      144.38     12.75 o 
  -7  11   4      394.43      397.38     12.20 o 
  -5  11   4       89.41       80.98      7.08 o 
  -3  11   4       29.50       33.16      7.16 o 
  -1  11   4        0.28       -3.50      6.60 o 
   1  11   4      388.97      356.64     10.26 o 
   3  11   4       25.06       34.36     12.09 o 
   5  11   4        6.53        7.45     12.43 o 
   7  11   4        1.12       11.53     10.88 o 
   9  11   4       23.98        8.95     11.14 o 
  11  11   4        2.11        7.60      9.06 o 
 -12  12   4       15.52       25.33      9.65 o 
 -10  12   4      204.29      201.09     11.04 o 
  -8  12   4      487.02      490.03     20.06 o 
  -6  12   4       17.86       14.65     11.61 o 
  -4  12   4       97.70       75.41     13.73 o 
  -2  12   4       59.76       51.21      7.43 o 
   0  12   4       57.85       44.64      7.89 o 
   2  12   4      708.66      572.04     62.38 o 
   4  12   4       53.37       59.08     11.69 o 
   6  12   4      217.48      156.40     14.19 o 
   8  12   4       11.42        6.18     11.55 o 
  10  12   4       71.86       69.74     13.22 o 
 -11  13   4      249.03      269.28     19.25 o 
  -9  13   4      189.60      195.45     15.85 o 
  -7  13   4      317.23      324.61     17.36 o 
  -5  13   4      798.88      853.04     24.05 o 
  -3  13   4      154.17      150.41      9.56 o 
  -1  13   4       68.94       54.91      8.08 o 
   1  13   4       15.73       13.47      6.91 o 
   3  13   4      109.40       98.53     13.78 o 
   5  13   4      209.71      201.89     14.93 o 
   7  13   4      670.32      677.07     22.58 o 
   9  13   4       94.84       85.51     14.06 o 
 -10  14   4      149.09      181.82     16.61 o 
  -8  14   4       18.09       31.65     13.44 o 
  -6  14   4        0.61        5.28     11.36 o 
  -4  14   4      158.58      148.23      9.97 o 
  -2  14   4      352.03      300.51     11.54 o 
   0  14   4      387.60      367.59     12.08 o 
   2  14   4      220.09      252.17     15.98 o 
   4  14   4      255.54      286.59     17.51 o 
   6  14   4      143.87      142.88     15.08 o 
   8  14   4       21.70       15.53     11.51 o 
  -7  15   4       13.89       28.63     12.90 o 
  -5  15   4       80.97       86.98     13.43 o 
  -3  15   4        1.86       -5.81      8.25 o 
  -1  15   4       85.02       75.67      9.14 o 
   1  15   4       10.31        6.33     12.23 o 
   3  15   4      138.37      156.14     14.49 o 
   5  15   4       51.92       49.31     14.69 o 
   7  15   4       36.58       54.50     12.46 o 
  -6  16   4       18.45       10.36     13.41 o 
  -4  16   4        3.06        0.80     13.17 o 
  -2  16   4        7.29       15.30      8.73 o 
   0  16   4        8.38        7.19      8.47 o 
   2  16   4       17.08       18.63     11.66 o 
   4  16   4       57.40       55.14     13.68 o 
  -3  17   4       71.24       62.97     12.78 o 
  -1  17   4       23.24       44.10      9.62 o 
   1  17   4        0.16        5.83     12.74 o 
 -17   1   5      365.08      329.26     53.58 o 
 -15   1   5      449.69      458.34     15.17 o 
 -13   1   5       16.12       18.34      8.32 o 
 -11   1   5    11979.39    11857.25    123.87 o 
  -9   1   5      451.43      417.48     11.03 o 
  -7   1   5     1140.51     1231.67     17.35 o 
  -5   1   5      395.75      454.35     10.66 o 
  -3   1   5     2127.71     2198.67      9.27 o 
  -1   1   5    15774.60    17113.22     87.43 o 
   1   1   5     5925.82     6051.53     23.32 o 
   3   1   5    11480.87    12005.37     50.64 o 
   5   1   5     3327.19     3560.64     23.70 o 
   7   1   5     2709.85     2840.10     34.20 o 
   9   1   5     1004.81      985.40     21.02 o 
  11   1   5     1687.31     1634.28     21.57 o 
  13   1   5       19.93       11.93      9.13 o 
  15   1   5       20.60       22.81     10.57 o 
 -16   2   5      570.26      548.16     76.48 o 
 -14   2   5     1619.84     1632.46     23.19 o 
 -12   2   5       55.67       44.71      7.85 o 
 -10   2   5     1149.16     1135.19     22.17 o 
  -8   2   5       38.41       35.06      2.89 o 
  -6   2   5       59.97       88.78      8.78 o 
  -4   2   5     3982.66     3792.93     26.81 o 
  -2   2   5     5610.69     5615.34     24.63 o 
   0   2   5      897.68      926.95     20.36 o 
   2   2   5     3096.24     3496.54     37.57 o 
   4   2   5     1407.43     1368.68     10.23 o 
   6   2   5     5390.84     5575.16     55.11 o 
   8   2   5     3776.99     3672.20     26.14 o 
  10   2   5       32.86       36.47      7.86 o 
  12   2   5      139.97      116.11      9.78 o 
  14   2   5      221.88      258.99     13.10 o 
 -17   3   5        1.07       -4.49     15.19 o 
 -15   3   5       19.73       24.71      8.69 o 
 -13   3   5      124.63      112.04     11.46 o 
 -11   3   5     1104.84     1097.56     36.30 o 
  -9   3   5     1920.59     1757.98     32.82 o 
  -7   3   5     1639.67     1690.88     20.71 o 
  -5   3   5      308.86      300.92      4.48 o 
  -3   3   5      557.26      680.53      8.69 o 
  -1   3   5     3839.63     3641.79     13.88 o 
   1   3   5     6569.13     6126.29     44.68 o 
   3   3   5     8143.96     8253.70     23.95 o 
   5   3   5      871.74      922.86     10.00 o 
   7   3   5        0.01        5.39      4.56 o 
   9   3   5       45.60       42.71     10.22 o 
  11   3   5      717.33      735.04     21.69 o 
  13   3   5      534.02      515.83     21.77 o 
  15   3   5       19.39       23.35     13.40 o 
 -16   4   5      178.64      178.34     18.56 o 
 -14   4   5       66.97       82.97     14.21 o 
 -12   4   5       17.98       12.29     11.42 o 
 -10   4   5      399.17      397.21     16.67 o 
  -8   4   5        2.30        2.86      2.85 o 
  -6   4   5     2006.00     2168.50     17.51 o 
  -4   4   5     3384.50     3687.33     33.18 o 
  -2   4   5     2214.81     2510.44     44.07 o 
   0   4   5     1740.09     1673.85     13.37 o 
   2   4   5     1981.07     2168.57     23.60 o 
   4   4   5      691.59      770.09      6.28 o 
   6   4   5      357.70      424.09      6.14 o 
   8   4   5      114.67      109.80      6.51 o 
  10   4   5      286.41      285.43     15.72 o 
  12   4   5       30.85       19.72     13.70 o 
  14   4   5       31.90       23.32     14.04 o 
 -15   5   5        4.71       11.10     12.11 o 
 -13   5   5       40.63       40.04     10.98 o 
 -11   5   5      660.79      600.48     20.27 o 
  -9   5   5      148.71      172.29     12.65 o 
  -7   5   5      201.68      214.28      7.86 o 
  -5   5   5       18.50       16.67      2.96 o 
  -3   5   5     1149.76     1299.62     12.54 o 
  -1   5   5     2171.60     1955.40     17.85 o 
   1   5   5      779.29      765.46     14.92 o 
   3   5   5       64.17       77.72      3.51 o 
   5   5   5      278.49      246.80      4.77 o 
   7   5   5        2.08       -5.54      5.54 o 
   9   5   5      247.97      238.37     14.42 o 
  11   5   5      646.58      622.41     21.71 o 
  13   5   5        6.78       -2.16     12.89 o 
  15   5   5       72.56       58.89     16.12 o 
 -16   6   5      271.80      268.12     20.52 o 
 -14   6   5      283.44      315.46     18.91 o 
 -12   6   5        3.30        8.44     12.13 o 
 -10   6   5      287.15      256.38     15.22 o 
  -8   6   5     1335.45     1350.02     25.06 o 
  -6   6   5     4471.43     4427.67     74.83 o 
  -4   6   5      240.11      214.25      7.14 o 
  -2   6   5       37.41       38.32      3.06 o 
   0   6   5      404.20      495.48      6.10 o 
   2   6   5      646.66      784.43     16.91 o 
   4   6   5      107.40       98.55      3.56 o 
   6   6   5     2164.86     2267.18     17.70 o 
   8   6   5     1000.75      999.51     14.48 o 
  10   6   5      177.49      177.70     14.59 o 
  12   6   5        5.78       -1.30     13.89 o 
  14   6   5      398.93      361.53     20.00 o 
 -15   7   5       54.20       40.88     14.93 o 
 -13   7   5       54.91       59.41      8.62 o 
 -11   7   5      400.81      372.35     17.62 o 
  -9   7   5      967.99      930.93     22.44 o 
  -7   7   5      772.86      615.17    104.58 o 
  -5   7   5        2.49        5.30      6.36 o 
  -3   7   5     2382.82     2426.45     80.08 o 
  -1   7   5     2376.51     2284.86     25.94 o 
   1   7   5     1319.60     1283.03     12.51 o 
   3   7   5        2.28        0.79      2.76 o 
   5   7   5      131.62      132.25      9.39 o 
   7   7   5      522.18      490.97     14.50 o 
   9   7   5       39.50       33.14      7.22 o 
  11   7   5     1368.45     1432.06     30.92 o 
  13   7   5      483.32      567.94     23.82 o 
 -14   8   5       84.39      117.98     16.37 o 
 -12   8   5      239.11      222.12     11.32 o 
 -10   8   5        0.45        2.18     10.80 o 
  -8   8   5      383.67      381.26     16.20 o 
  -6   8   5     2554.37     2599.92     56.85 o 
  -4   8   5      399.66      425.95     12.96 o 
  -2   8   5      344.69      402.21     14.08 o 
   0   8   5      171.37      192.51      6.19 o 
   2   8   5      371.35      332.81      7.59 o 
   4   8   5      335.32      313.97      8.10 o 
   6   8   5     1335.30     1361.41     23.65 o 
   8   8   5      159.82      176.21     11.82 o 
  10   8   5       33.87       25.61     13.48 o 
  12   8   5       12.44       -3.27     12.97 o 
  14   8   5        0.09       -4.27     14.86 o 
 -13   9   5       59.52       47.93      8.76 o 
 -11   9   5       37.00       23.21      8.67 o 
  -9   9   5      521.03      413.67     17.48 o 
  -7   9   5      576.93      581.83     18.18 o 
  -5   9   5        0.11       14.37      6.83 o 
  -3   9   5      146.51      124.55     24.09 o 
  -1   9   5       37.21       58.29      9.57 o 
   1   9   5      226.20      294.83     13.35 o 
   3   9   5       43.00       31.99      5.74 o 
   5   9   5      474.21      446.20     17.00 o 
   7   9   5      817.08      849.02     20.71 o 
   9   9   5       51.90       52.31     10.03 o 
  11   9   5       43.77       27.88     12.89 o 
  13   9   5       25.16       22.69     13.57 o 
 -14  10   5      206.56      199.10     12.83 o 
 -12  10   5      158.23      175.53     11.60 o 
 -10  10   5       54.32       49.97      8.81 o 
  -8  10   5       23.47       26.94      8.65 o 
  -6  10   5      405.05      382.94     20.97 o 
  -4  10   5     1452.15     1467.03     24.38 o 
  -2  10   5     1481.62     1484.28     30.31 o 
   0  10   5       52.65       46.39      6.38 o 
   2  10   5      462.58      475.58     27.25 o 
   4  10   5        0.63       -1.39     11.00 o 
   6  10   5     1331.83     1329.80     25.92 o 
   8  10   5      423.67      383.86     16.94 o 
  10  10   5       22.11       10.08      8.41 o 
  12  10   5      104.56      125.50     15.36 o 
 -13  11   5      198.01      218.52     13.63 o 
 -11  11   5      585.26      610.22     21.01 o 
  -9  11   5      216.48      214.72     11.19 o 
  -7  11   5       14.37       19.27      8.11 o 
  -5  11   5       99.02       76.57      8.95 o 
  -3  11   5      165.99      125.04     10.68 o 
  -1  11   5       85.35      116.17      7.99 o 
   1  11   5     1498.73     1579.82     80.28 o 
   3  11   5     3401.23     3289.51     39.42 o 
   5  11   5      188.65      224.59     15.31 o 
   7  11   5       54.29       44.83     12.30 o 
   9  11   5       97.73       85.68     12.21 o 
  11  11   5      101.25      112.37     14.96 o 
 -12  12   5       30.43       37.23      9.74 o 
 -10  12   5       66.87       65.82     16.93 o 
  -8  12   5        7.49       20.83      8.11 o 
  -6  12   5      152.78      169.39     16.12 o 
  -4  12   5      931.01     1029.79     16.95 o 
  -2  12   5      693.78      700.14     14.40 o 
   0  12   5       40.64       21.23      7.97 o 
   2  12   5        0.16       -5.43     11.29 o 
   4  12   5      135.31      139.00     13.64 o 
   6  12   5      774.98      750.66     22.01 o 
   8  12   5      347.51      373.09     17.48 o 
  10  12   5       13.09        4.68     11.74 o 
 -11  13   5      175.59      232.09     18.63 o 
  -9  13   5       16.46       19.68     11.88 o 
  -7  13   5       32.04       25.39     13.27 o 
  -5  13   5       52.20       57.12      8.62 o 
  -3  13   5        6.37       13.10      8.19 o 
  -1  13   5      128.76      111.66      9.31 o 
   1  13   5      116.52      109.70      8.46 o 
   3  13   5      164.61      146.77     14.72 o 
   5  13   5      297.36      270.07     16.29 o 
   7  13   5        0.03       12.86     12.27 o 
   9  13   5       18.03        8.91     12.44 o 
 -10  14   5        0.63        4.93     11.85 o 
  -8  14   5       12.28       18.85     12.40 o 
  -6  14   5      113.11      130.06     15.04 o 
  -4  14   5       94.55       89.34      9.19 o 
  -2  14   5       14.72       11.17      7.45 o 
   0  14   5        5.25        3.06      6.98 o 
   2  14   5      182.54      162.03     14.05 o 
   4  14   5      275.57      204.64     15.08 o 
   6  14   5       51.61       57.04     11.95 o 
   8  14   5       12.23        8.17     11.23 o 
  -7  15   5       16.21       12.07     11.66 o 
  -5  15   5       12.93       13.60     11.64 o 
  -3  15   5       17.09       12.01      8.13 o 
  -1  15   5        8.87        0.53      8.17 o 
   1  15   5      136.12      151.34     14.18 o 
   3  15   5      167.56      151.70     16.15 o 
   5  15   5        6.97        9.49     12.02 o 
   7  15   5        5.81       10.75     14.03 o 
  -6  16   5      126.20      143.22     17.77 o 
  -4  16   5       68.11       69.67     12.93 o 
  -2  16   5        0.62        4.38      9.03 o 
   0  16   5       10.01       -0.20     11.09 o 
   2  16   5        0.04        5.69     12.75 o 
   4  16   5        0.28        5.21     14.44 o 
  -1  17   5        0.00       -2.92      9.00 o 
 -16   0   6       50.00       53.59     14.63 o 
 -14   0   6     4453.27     4457.21     52.11 o 
 -12   0   6      274.71      264.19     16.15 o 
 -10   0   6     1676.27     1690.89     28.11 o 
  -8   0   6     2798.01     2802.67     68.33 o 
  -6   0   6     1267.76     1196.53     17.17 o 
  -4   0   6       97.92       99.97      7.24 o 
  -2   0   6     4956.98     4799.76     31.06 o 
   0   0   6    26833.01    26916.84     99.61 o 
   2   0   6    16428.30    16878.79     35.30 o 
   4   0   6     1305.79     1356.86     14.47 o 
   6   0   6     2601.97     2635.63     30.47 o 
   8   0   6     5510.82     5388.67     45.51 o 
  10   0   6       44.39       26.88     11.70 o 
  12   0   6     1912.11     1783.86     33.37 o 
  14   0   6       19.35       24.47     14.43 o 
 -17   1   6      384.20      315.34     48.38 o 
 -15   1   6      971.56     1016.42     20.38 o 
 -13   1   6      110.67      129.12     14.94 o 
 -11   1   6     2809.19     2764.13     47.73 o 
  -9   1   6      335.60      355.29     14.17 o 
  -7   1   6      109.56       76.25      3.05 o 
  -5   1   6     1430.91     1387.13      9.06 o 
  -3   1   6     2347.61     2316.00     27.46 o 
  -1   1   6     3788.48     4079.56     13.01 o 
   1   1   6      391.10      479.30      5.09 o 
   3   1   6     8072.82     8325.15     43.97 o 
   5   1   6     2036.58     1996.86     10.56 o 
   7   1   6      228.29      200.88     15.30 o 
   9   1   6     1177.06     1195.12     17.21 o 
  11   1   6      200.00      183.45     11.43 o 
  13   1   6      139.67      136.93     10.97 o 
  15   1   6       56.93       52.68     10.10 o 
 -16   2   6      167.22      151.92     30.59 o 
 -14   2   6      142.40      156.62     10.62 o 
 -12   2   6        1.05       -1.20      7.73 o 
 -10   2   6      236.99      215.41      9.41 o 
  -8   2   6     3523.49     3868.26     19.31 o 
  -6   2   6      495.95      687.17      9.95 o 
  -4   2   6      480.27      647.86     15.47 o 
  -2   2   6      409.33      429.00     10.40 o 
   0   2   6       13.26       10.54      1.69 o 
   2   2   6      104.16      126.72      2.59 o 
   4   2   6     3506.26     3649.40     18.13 o 
   6   2   6       82.27       81.16      3.60 o 
   8   2   6      104.14      103.19     10.84 o 
  10   2   6      166.11      175.29      9.66 o 
  12   2   6       98.56       75.37     10.03 o 
  14   2   6      161.58      145.35     17.18 o 
 -15   3   6      405.84      440.18     22.50 o 
 -13   3   6        0.45        6.32      6.68 o 
 -11   3   6     1575.63     1557.74     28.01 o 
  -9   3   6     1343.43     1363.79     45.77 o 
  -7   3   6     1015.24     1098.34     17.29 o 
  -5   3   6     3530.20     4261.75     31.86 o 
  -3   3   6     2195.42     2478.46     59.26 o 
  -1   3   6     1327.33     1270.41     12.38 o 
   1   3   6      295.39      376.47      4.99 o 
   3   3   6     1258.30     1408.73     14.93 o 
   5   3   6     1196.87     1280.58     13.01 o 
   7   3   6      611.41      602.81      9.41 o 
   9   3   6      128.41      119.14     12.17 o 
  11   3   6      685.35      713.29     22.60 o 
  13   3   6      197.00      235.55     18.18 o 
  15   3   6        2.11       10.03     14.91 o 
 -16   4   6        4.67       -0.71     15.72 o 
 -14   4   6      359.49      389.65     19.85 o 
 -12   4   6     1049.59     1019.85     25.82 o 
 -10   4   6      951.72      761.41     96.53 o 
  -8   4   6       77.28       71.89      4.92 o 
  -6   4   6     1940.21     2173.77     16.23 o 
  -4   4   6      423.24      394.35      7.88 o 
  -2   4   6      424.74      331.30      7.38 o 
   0   4   6     4978.02     5151.89     16.55 o 
   2   4   6     1998.10     2031.22     19.11 o 
   4   4   6        1.61        3.53      2.62 o 
   6   4   6     1455.04     1457.23     15.83 o 
   8   4   6     1251.05     1319.03     24.78 o 
  10   4   6     1366.98     1361.06     27.74 o 
  12   4   6      269.27      269.50     17.82 o 
  14   4   6       37.37       34.75     15.31 o 
 -15   5   6       44.59       36.23     12.98 o 
 -13   5   6      165.53      174.35     15.29 o 
 -11   5   6      111.62      113.28     12.67 o 
  -9   5   6      880.13      822.37     21.19 o 
  -7   5   6      994.99      971.97     13.51 o 
  -5   5   6     1579.42     1678.44     54.96 o 
  -3   5   6       16.31        5.64      4.28 o 
  -1   5   6      156.95      154.91      5.34 o 
   1   5   6     2348.71     1956.28     20.84 o 
   3   5   6      747.99      747.57      7.08 o 
   5   5   6       45.42       38.80      3.31 o 
   7   5   6     2164.45     2161.83     23.74 o 
   9   5   6       62.81       66.82     11.48 o 
  11   5   6      938.00     1006.05     25.94 o 
  13   5   6       40.34       46.68     13.31 o 
 -14   6   6        8.21       16.29     12.43 o 
 -12   6   6       83.75       85.11     13.28 o 
 -10   6   6       33.39       27.37     10.17 o 
  -8   6   6        1.96        1.54      4.85 o 
  -6   6   6      851.03      839.70     16.57 o 
  -4   6   6     1096.39      938.32     36.88 o 
  -2   6   6        0.31       -7.15      7.15 o 
   0   6   6        7.31        2.98      3.45 o 
   2   6   6       44.38       40.33      4.34 o 
   4   6   6      789.62      782.96     24.74 o 
   6   6   6       46.04       40.09      4.66 o 
   8   6   6       53.31       40.43      7.27 o 
  10   6   6       59.79       79.14     13.82 o 
  12   6   6       17.05       20.89     14.21 o 
  14   6   6       67.06       75.86     14.20 o 
 -15   7   6       25.32       35.19     14.99 o 
 -13   7   6      293.23      266.65     18.61 o 
 -11   7   6      365.45      337.20     17.40 o 
  -9   7   6       21.79       22.06     10.76 o 
  -7   7   6      435.07      405.74     10.11 o 
  -5   7   6       52.96       47.24      7.73 o 
  -3   7   6      210.70      217.57      6.62 o 
  -1   7   6        4.11        3.35      3.67 o 
   1   7   6      935.42      893.11     37.59 o 
   3   7   6        6.18        9.91      2.67 o 
   5   7   6      453.00      454.07     23.21 o 
   7   7   6       23.05       24.42      9.66 o 
   9   7   6       77.03       79.10      8.09 o 
  11   7   6      274.51      268.70     17.17 o 
  13   7   6        6.76        8.30     13.15 o 
 -14   8   6      101.69      108.10     15.17 o 
 -12   8   6       18.85       31.25     13.37 o 
 -10   8   6     1536.99     1417.20     29.55 o 
  -8   8   6     1024.28      960.90     23.25 o 
  -6   8   6       19.64       29.57      6.63 o 
  -4   8   6      822.62      845.59     18.27 o 
  -2   8   6     1411.24     1155.46    234.91 o 
   0   8   6     3210.70     3310.53     21.05 o 
   2   8   6      697.93      726.63     12.20 o 
   4   8   6        4.08        7.72      5.51 o 
   6   8   6      149.23      169.68     12.66 o 
   8   8   6     1143.84     1223.39     24.11 o 
  10   8   6       28.32       26.88     13.05 o 
  12   8   6       62.54       51.58     15.69 o 
 -13   9   6        2.12        1.00      7.97 o 
 -11   9   6        2.77       -4.49     12.43 o 
  -9   9   6       61.52       42.97     12.67 o 
  -7   9   6       69.08       73.47     11.35 o 
  -5   9   6     7352.82     7721.22     52.13 o 
  -3   9   6     1831.73     1717.31     25.83 o 
  -1   9   6       65.21       67.42      9.84 o 
   1   9   6     1280.47     1394.35     24.46 o 
   3   9   6     2099.13     2181.01     30.79 o 
   5   9   6       48.35       21.41     11.59 o 
   7   9   6     1168.85     1147.91     24.35 o 
   9   9   6      103.61       82.25      8.39 o 
  11   9   6      105.90      113.61     15.30 o 
  13   9   6      149.55      139.89     17.72 o 
 -12  10   6      327.96      319.72     13.70 o 
 -10  10   6       29.59       26.88      8.41 o 
  -8  10   6       11.43       20.27     11.26 o 
  -6  10   6     1304.35     1327.94     53.06 o 
  -4  10   6      309.44      291.76     14.01 o 
  -2  10   6      113.35      145.51     12.39 o 
   0  10   6      816.63      829.31     20.81 o 
   2  10   6      111.93       84.22      7.16 o 
   4  10   6      625.35      621.14     19.89 o 
   6  10   6      258.89      267.19     15.88 o 
   8  10   6       15.09       13.52     10.12 o 
  10  10   6       26.56       26.40      7.73 o 
  12  10   6       55.92       52.16     15.36 o 
 -13  11   6        0.08       -4.16      9.74 o 
 -11  11   6       58.96       61.71      9.77 o 
  -9  11   6        1.41       -4.68      8.75 o 
  -7  11   6       33.53       38.85      8.72 o 
  -5  11   6        9.67       13.14      7.11 o 
  -3  11   6        3.05        6.27     10.63 o 
  -1  11   6        0.18        2.33      6.95 o 
   1  11   6      193.20      196.09     17.52 o 
   3  11   6       35.61       58.48     12.82 o 
   5  11   6      178.86      225.14     15.47 o 
   7  11   6       89.74       75.40     12.32 o 
   9  11   6       69.88       70.24     12.43 o 
  11  11   6       56.40       79.25     16.15 o 
 -12  12   6      204.28      255.84     26.75 o 
 -10  12   6        2.85        9.69      9.59 o 
  -8  12   6       76.27       63.99     10.33 o 
  -6  12   6       61.59       48.59      8.70 o 
  -4  12   6       21.99       20.01      8.42 o 
  -2  12   6      267.19      260.64     10.81 o 
   0  12   6       66.97       77.49      8.41 o 
   2  12   6       15.95       27.21     12.37 o 
   4  12   6       27.01       13.00     12.43 o 
   6  12   6      330.60      308.82     17.54 o 
   8  12   6       65.73       46.02     11.51 o 
  10  12   6       91.55       89.30     13.73 o 
  -9  13   6      157.05      173.05     15.71 o 
  -7  13   6        1.21       -1.63     11.30 o 
  -5  13   6      110.13      108.39      9.23 o 
  -3  13   6      758.11      738.69     18.81 o 
  -1  13   6      220.45      174.10     10.16 o 
   1  13   6      365.12      369.52     71.31 o 
   3  13   6      865.78      900.45     25.28 o 
   5  13   6      535.89      537.41     21.23 o 
   7  13   6       50.01       57.14     13.30 o 
   9  13   6        3.08       -5.12     12.31 o 
  -8  14   6       14.24       10.72     12.63 o 
  -6  14   6       43.71       40.01     14.01 o 
  -4  14   6      102.12      128.83     14.99 o 
  -2  14   6        2.35       13.19      7.82 o 
   0  14   6       26.10       19.40      7.63 o 
   2  14   6      283.85      264.56     17.65 o 
   4  14   6       50.89       38.83     13.21 o 
   6  14   6       22.20       27.74     12.92 o 
   8  14   6       54.07       58.08     14.81 o 
  -7  15   6        9.85       -0.46     14.35 o 
  -5  15   6        8.67        5.90     13.43 o 
  -3  15   6       13.97       27.23      8.37 o 
  -1  15   6       39.02       27.45      8.46 o 
   1  15   6        0.02       -0.87     13.80 o 
   3  15   6       28.67       23.40     11.82 o 
   5  15   6        0.35       -3.15     13.31 o 
  -4  16   6       11.65        6.82     13.76 o 
  -2  16   6       53.76       58.03      9.40 o 
   0  16   6       23.61       31.88     13.28 o 
   2  16   6       16.40       17.77     14.43 o 
 -15   1   7      383.15      409.06     14.82 o 
 -13   1   7     1213.95     1308.61     20.38 o 
 -11   1   7      194.09      210.70     10.51 o 
  -9   1   7       11.27        1.27      5.33 o 
  -7   1   7      427.06      436.85      8.13 o 
  -5   1   7      357.91      451.14     13.88 o 
  -3   1   7      128.36      114.66     15.12 o 
  -1   1   7        0.68        2.95      2.10 o 
   1   1   7    14344.39    14880.20     76.88 o 
   3   1   7      175.83      164.07      2.79 o 
   5   1   7      158.49      162.10      4.19 o 
   7   1   7     2175.79     2092.01     25.37 o 
   9   1   7     3337.76     3345.89    101.26 o 
  11   1   7       91.38      103.48     10.36 o 
  13   1   7       43.06       55.30     10.03 o 
  15   1   7       69.82       77.46     11.18 o 
 -16   2   7      210.98      175.46     38.87 o 
 -14   2   7      116.15       83.31     21.42 o 
 -12   2   7      200.06      185.43     15.04 o 
 -10   2   7     2965.33     2980.90     95.15 o 
  -8   2   7     2876.04     2825.34     47.29 o 
  -6   2   7      213.84      178.74      9.16 o 
  -4   2   7      125.85      133.01     11.88 o 
  -2   2   7     1331.78     1521.78     16.34 o 
   0   2   7     8380.25     8397.13     30.30 o 
   2   2   7     4537.54     4533.52     35.55 o 
   4   2   7      512.70      505.00      5.41 o 
   6   2   7      377.29      380.70      7.87 o 
   8   2   7       11.92       15.22      4.98 o 
  10   2   7      238.18      241.73     11.11 o 
  12   2   7      433.20      433.40     14.54 o 
  14   2   7       82.98       85.92     16.98 o 
 -15   3   7      335.59      321.15     20.03 o 
 -13   3   7       21.27       17.00     11.54 o 
 -11   3   7      181.45      174.53     29.54 o 
  -9   3   7      112.91      100.00      6.33 o 
  -7   3   7     1449.42     1458.34     23.44 o 
  -5   3   7     2818.96     3090.53     29.45 o 
  -3   3   7     7852.20     7939.33    189.27 o 
  -1   3   7     3066.28     3067.13     16.05 o 
   1   3   7        0.11        1.40      2.33 o 
   3   3   7       19.77       14.10      2.70 o 
   5   3   7      260.38      232.23      4.51 o 
   7   3   7     1050.17     1000.39      9.86 o 
   9   3   7      613.25      605.46     19.78 o 
  11   3   7      228.23      225.44     16.28 o 
  13   3   7        7.91        1.43     13.20 o 
 -16   4   7       44.08       41.87     13.73 o 
 -14   4   7        4.35        1.61     12.69 o 
 -12   4   7      258.21      245.22     16.33 o 
 -10   4   7        0.39       -3.55     10.00 o 
  -8   4   7     1086.49     1157.11     28.64 o 
  -6   4   7       67.43       93.23      9.07 o 
  -4   4   7     2012.87     2032.26     24.12 o 
  -2   4   7      160.13      154.94      6.01 o 
   0   4   7      120.22      123.01      4.55 o 
   2   4   7      166.91      149.42      6.11 o 
   4   4   7     1487.82     1416.86     10.23 o 
   6   4   7      358.70      368.85      7.03 o 
   8   4   7      134.76      139.51      8.59 o 
  10   4   7       13.34       15.44     10.67 o 
  12   4   7        0.16        7.58     11.66 o 
  14   4   7      130.72      161.45     17.92 o 
 -15   5   7       11.84       12.38     13.27 o 
 -13   5   7      103.36      100.44     13.20 o 
 -11   5   7       93.90      107.93     13.58 o 
  -9   5   7       15.14       16.53      5.57 o 
  -7   5   7      183.58      208.19      8.36 o 
  -5   5   7      275.74      239.61     10.73 o 
  -3   5   7      173.94      200.33      9.89 o 
  -1   5   7      142.26      160.97      9.32 o 
   1   5   7     1772.15     1890.11     31.45 o 
   3   5   7      446.88      470.71      9.61 o 
   5   5   7      123.70      111.04      4.64 o 
   7   5   7     1644.13     1646.56     14.20 o 
   9   5   7      496.34      491.31     19.12 o 
  11   5   7       32.84       26.44     12.25 o 
  13   5   7       44.98       50.27     14.31 o 
 -14   6   7       62.20       68.78     13.12 o 
 -12   6   7      258.52      286.96     17.71 o 
 -10   6   7     1307.65     1139.49     26.36 o 
  -8   6   7      533.57      513.25     11.41 o 
  -6   6   7       60.79       58.73      8.51 o 
  -4   6   7      931.32      836.54     17.33 o 
  -2   6   7       68.87       62.30      8.33 o 
   0   6   7     8151.47     8392.31     50.35 o 
   2   6   7      840.37      748.39     11.31 o 
   4   6   7      432.35      380.60      7.17 o 
   6   6   7       82.27       88.16      5.24 o 
   8   6   7      440.32      395.55     15.83 o 
  10   6   7       55.96       51.24     13.01 o 
  12   6   7      166.41      171.67     15.22 o 
  14   6   7       59.81       95.73     15.11 o 
 -15   7   7      164.52      196.23     16.54 o 
 -13   7   7      296.11      285.34     18.24 o 
 -11   7   7      348.04      312.10     17.18 o 
  -9   7   7        2.45        8.84     10.21 o 
  -7   7   7      754.51      750.16     13.34 o 
  -5   7   7     1591.59     1554.57     23.96 o 
  -3   7   7     2259.08     2155.64    106.10 o 
  -1   7   7      210.40      203.75     11.80 o 
   1   7   7       71.41       99.14      6.24 o 
   3   7   7       50.67       56.59      4.45 o 
   5   7   7     1981.88     2031.21    111.58 o 
   7   7   7     2114.21     2110.05     39.55 o 
   9   7   7       36.70       31.75     12.23 o 
  11   7   7      143.90      137.74     15.89 o 
  13   7   7       56.00       53.29     12.82 o 
 -14   8   7        0.03       -5.33     12.25 o 
 -12   8   7      267.01      268.54     18.56 o 
 -10   8   7        3.31        6.78     12.21 o 
  -8   8   7      178.47      193.56     14.51 o 
  -6   8   7       81.03       80.08     10.15 o 
  -4   8   7     1016.62     1057.14     21.13 o 
  -2   8   7      175.07      180.99     11.38 o 
   0   8   7      264.11      242.50      7.55 o 
   2   8   7      187.26      167.42      7.22 o 
   4   8   7      183.27      193.04      8.27 o 
   6   8   7      544.12      536.76     34.31 o 
   8   8   7       27.66       24.60      7.90 o 
  10   8   7      121.79      109.03     13.48 o 
  12   8   7      103.92      118.21     14.65 o 
 -13   9   7        3.17        8.97     13.97 o 
 -11   9   7        0.87       -3.28     11.53 o 
  -9   9   7      531.17      459.42     19.75 o 
  -7   9   7        4.93        5.81      6.86 o 
  -5   9   7      282.66      301.47     14.13 o 
  -3   9   7      633.33      603.46     17.59 o 
  -1   9   7      209.51      196.32     13.07 o 
   1   9   7       71.67       95.93     11.66 o 
   3   9   7       14.92        8.25     10.97 o 
   5   9   7       48.14       57.37      7.24 o 
   7   9   7        0.01        0.35     10.97 o 
   9   9   7       21.95       17.34      7.99 o 
  11   9   7       31.31       29.18     13.91 o 
 -12  10   7       21.18       10.70      8.42 o 
 -10  10   7       54.54       50.97     12.08 o 
  -8  10   7     1308.76     1231.58     27.93 o 
  -6  10   7       26.07       33.18      8.15 o 
  -4  10   7      635.13      713.15     20.04 o 
  -2  10   7        2.92        3.75     10.21 o 
   0  10   7      307.46      323.26     15.58 o 
   2  10   7      918.42     1068.49     24.60 o 
   4  10   7      580.21      609.62     19.72 o 
   6  10   7       24.92       19.14     11.35 o 
   8  10   7       62.88       72.77     12.80 o 
  10  10   7       25.34       14.72     12.37 o 
 -11  11   7       14.09       22.96      9.82 o 
  -9  11   7       11.50        5.11     12.08 o 
  -7  11   7      965.79      916.45     24.80 o 
  -5  11   7     1872.12     2076.78     31.70 o 
  -3  11   7     1500.87     1570.66     28.10 o 
  -1  11   7     1085.58     1059.28     24.09 o 
   1  11   7       28.47       17.07      7.01 o 
   3  11   7      114.28      132.45     14.19 o 
   5  11   7      520.45      538.60     20.13 o 
   7  11   7       93.65      108.77     14.41 o 
   9  11   7       51.92       38.24     12.75 o 
 -10  12   7       79.47       99.64     10.54 o 
  -8  12   7      137.12      155.05     12.38 o 
  -6  12   7       33.26       41.08      8.18 o 
  -4  12   7      227.05      222.40     10.83 o 
  -2  12   7      478.26      402.72     28.21 o 
   0  12   7      137.87      147.70      9.37 o 
   2  12   7      923.20      978.83     25.30 o 
   4  12   7      177.27      191.94     16.80 o 
   6  12   7      198.66      187.20     16.55 o 
   8  12   7       71.11       48.85     12.30 o 
  10  12   7        5.61       18.88      9.62 o 
  -9  13   7       25.23       40.23      9.89 o 
  -7  13   7       49.31       42.78     14.11 o 
  -5  13   7        0.40       -1.88      7.60 o 
  -3  13   7       26.13       25.40      7.84 o 
  -1  13   7       58.24       50.18      8.26 o 
   1  13   7      109.88      101.85     14.76 o 
   3  13   7       95.86       90.21     14.26 o 
   5  13   7       77.11       61.19     15.29 o 
   7  13   7        9.18       -4.91     11.07 o 
  -8  14   7        4.08        9.97     12.96 o 
  -6  14   7       30.76       16.19     11.28 o 
  -4  14   7        3.00        4.95      7.97 o 
  -2  14   7       47.84       38.37      7.89 o 
   0  14   7        5.76       -1.26      7.27 o 
   2  14   7       86.72       78.74     13.80 o 
   4  14   7       13.26        3.74     13.32 o 
   6  14   7       16.86       17.52     14.36 o 
  -7  15   7       20.37       20.27     13.86 o 
  -5  15   7      156.63      193.48     15.79 o 
  -3  15   7      114.28      106.91      9.82 o 
  -1  15   7       17.26       11.33      7.62 o 
   1  15   7        5.64        6.44     12.89 o 
   3  15   7       26.25       23.64     14.37 o 
   5  15   7       52.74       42.38     14.80 o 
  -2  16   7       17.56       10.96      8.45 o 
   0  16   7       35.16       29.90     14.39 o 
   2  16   7       90.76      111.55     14.96 o 
 -16   0   8      415.08      420.88     22.40 o 
 -14   0   8       38.40       50.66     13.73 o 
 -12   0   8       53.52       53.71     11.94 o 
 -10   0   8        1.23       -7.06     11.29 o 
  -8   0   8      462.54      474.36     12.63 o 
  -6   0   8       15.53       18.11      7.45 o 
  -4   0   8     2036.57     1875.74     24.26 o 
  -2   0   8    31063.89    32534.85     91.95 o 
   0   0   8     5674.11     6077.33     29.78 o 
   2   0   8       89.64       97.07      4.76 o 
   4   0   8       66.28       48.56      3.72 o 
   6   0   8     1736.67     1620.69     17.66 o 
   8   0   8     1269.37     1198.60     17.20 o 
  10   0   8      257.89      296.66     17.04 o 
  12   0   8       68.37       53.20     13.20 o 
  14   0   8       93.62       91.21     14.36 o 
 -15   1   8        0.05        3.26     12.97 o 
 -13   1   8        0.07        4.23      9.08 o 
 -11   1   8     1011.92     1079.95     18.05 o 
  -9   1   8     2007.18     1914.92     16.78 o 
  -7   1   8     2729.24     2574.70     22.30 o 
  -5   1   8      301.70      348.88     14.29 o 
  -3   1   8     4700.53     4583.89     41.94 o 
  -1   1   8      464.40      400.21      4.41 o 
   1   1   8      975.54     1144.15      9.73 o 
   3   1   8     2099.95     2006.63      9.37 o 
   5   1   8      585.44      598.66      7.21 o 
   7   1   8       16.16        9.45      4.75 o 
   9   1   8      485.80      484.72     10.71 o 
  11   1   8      706.63      703.43     16.40 o 
  13   1   8       13.64        7.78      8.30 o 
 -16   2   8        0.21        7.03     14.66 o 
 -14   2   8      249.15      203.20     39.37 o 
 -12   2   8      282.05      291.86     15.11 o 
 -10   2   8        6.76        7.87      5.76 o 
  -8   2   8      358.63      377.47      8.75 o 
  -6   2   8       98.00       74.46      8.22 o 
  -4   2   8      403.35      456.63      9.62 o 
  -2   2   8      223.26      211.24      5.62 o 
   0   2   8     3442.43     3562.72     19.63 o 
   2   2   8      874.08      705.51      5.00 o 
   4   2   8       19.99       28.43      2.41 o 
   6   2   8      239.14      248.21      5.34 o 
   8   2   8        2.75        0.82      5.20 o 
  10   2   8       21.81       30.31      8.39 o 
  12   2   8        3.98       11.79      9.75 o 
  14   2   8       18.68       27.49     15.70 o 
 -15   3   8       18.93       24.38     12.42 o 
 -13   3   8      102.84      118.03     15.17 o 
 -11   3   8     1318.15     1093.79    187.25 o 
  -9   3   8     1441.09     1447.72     42.63 o 
  -7   3   8     1347.65     1360.17     28.63 o 
  -5   3   8      363.50      382.99     12.57 o 
  -3   3   8      338.06      355.95     19.93 o 
  -1   3   8      524.39      441.09      9.08 o 
   1   3   8     1248.34     1237.75     25.06 o 
   3   3   8      144.27      166.85      3.52 o 
   5   3   8      104.74       99.08      4.06 o 
   7   3   8     1797.76     1783.18     16.15 o 
   9   3   8      446.45      426.59     17.59 o 
  11   3   8      103.06      102.27     15.68 o 
  13   3   8        0.09       -7.18     13.55 o 
 -14   4   8      290.50      277.55     18.38 o 
 -12   4   8       88.29       59.51     11.85 o 
 -10   4   8      249.51      250.56     15.37 o 
  -8   4   8      365.47      431.29     25.81 o 
  -6   4   8      684.64      545.36     10.19 o 
  -4   4   8     1893.80     1879.32     25.03 o 
  -2   4   8        1.24        5.71      7.18 o 
   0   4   8      153.56      195.78     10.48 o 
   2   4   8       36.89       46.23      5.58 o 
   4   4   8      862.53      779.68      8.46 o 
   6   4   8     2602.29     2642.43     17.37 o 
   8   4   8      431.82      429.34      9.62 o 
  10   4   8        1.88       16.38     11.97 o 
  12   4   8       17.07        7.89     12.27 o 
  14   4   8       40.53       51.85     15.58 o 
 -15   5   8       51.76       57.76     14.13 o 
 -13   5   8      247.59      232.34     17.88 o 
 -11   5   8      373.55      355.83     17.80 o 
  -9   5   8       30.20       22.40      6.35 o 
  -7   5   8      716.48      774.68     18.21 o 
  -5   5   8        6.13       -2.65      7.99 o 
  -3   5   8      580.14      685.39     16.45 o 
  -1   5   8      476.19      448.06     14.10 o 
   1   5   8     6694.02     6676.65     50.71 o 
   3   5   8     2114.71     2034.58     32.16 o 
   5   5   8     1655.42     1642.26     12.45 o 
   7   5   8      976.09      919.80     10.37 o 
   9   5   8        5.52        0.44     11.21 o 
  11   5   8        0.27        2.68     12.05 o 
  13   5   8      230.34      230.39     18.73 o 
 -14   6   8       51.25       47.05     14.41 o 
 -12   6   8        0.54        0.43     12.36 o 
 -10   6   8       68.30       85.71     12.53 o 
  -8   6   8       90.94       88.64      7.60 o 
  -6   6   8      655.40      593.46     16.62 o 
  -4   6   8     1597.95     1523.24     23.99 o 
  -2   6   8       10.45       19.78      8.58 o 
   0   6   8       19.01       14.75      9.09 o 
   2   6   8      452.15      458.52     10.17 o 
   4   6   8     1058.86     1013.41     11.32 o 
   6   6   8      394.81      418.59      9.11 o 
   8   6   8       26.69       22.56      5.11 o 
  10   6   8        4.97        8.73     10.61 o 
  12   6   8       12.97       16.59     13.55 o 
 -13   7   8       11.25       12.82     13.17 o 
 -11   7   8      321.56      314.96     17.95 o 
  -9   7   8      259.25      211.55     15.59 o 
  -7   7   8      345.71      279.36     13.14 o 
  -5   7   8      164.16      156.53     11.53 o 
  -3   7   8      385.95      440.30     15.52 o 
  -1   7   8       21.16       29.88      9.44 o 
   1   7   8     2190.31     2278.23     29.87 o 
   3   7   8      102.18       90.77      9.14 o 
   5   7   8      182.63      152.95      8.53 o 
   7   7   8      223.70      221.43      7.81 o 
   9   7   8       25.58       23.16     11.92 o 
  11   7   8        9.18       16.60     11.31 o 
  13   7   8       15.44       25.18     14.91 o 
 -14   8   8      136.27      131.03     16.94 o 
 -12   8   8       41.07       51.80     13.19 o 
 -10   8   8        3.39        6.40     10.76 o 
  -8   8   8        1.51       -2.74      6.53 o 
  -6   8   8      509.50      475.35     16.29 o 
  -4   8   8     1688.28     1697.27     27.21 o 
  -2   8   8     2942.03     2900.70     34.47 o 
   0   8   8       56.54       49.76      5.91 o 
   2   8   8      560.29      495.78     10.89 o 
   4   8   8      477.88      480.13     11.39 o 
   6   8   8      378.93      388.48     33.55 o 
   8   8   8       94.40      100.02      8.94 o 
  10   8   8        7.61       17.24     11.85 o 
  12   8   8        4.71       -2.10     14.12 o 
 -13   9   8       34.41       35.25     12.60 o 
 -11   9   8      282.80      294.83     18.20 o 
  -9   9   8      138.92      112.31     13.61 o 
  -7   9   8     1338.19     1342.09    102.17 o 
  -5   9   8        5.96        8.69      9.87 o 
  -3   9   8      167.61      179.99     13.68 o 
  -1   9   8      439.03      449.26     17.12 o 
   1   9   8     1244.09     1328.06     26.04 o 
   3   9   8     1952.10     2073.75     32.07 o 
   5   9   8      444.69      469.96     22.31 o 
   7   9   8        1.93        4.36     10.04 o 
   9   9   8        1.66        0.03      8.05 o 
  11   9   8      134.47      128.45     16.66 o 
 -12  10   8       22.90       15.39     14.03 o 
 -10  10   8       66.62       59.04     14.38 o 
  -8  10   8      434.89      425.72     19.30 o 
  -6  10   8      133.27      145.72     13.74 o 
  -4  10   8     1469.75     1608.90     28.44 o 
  -2  10   8      277.50      281.13     15.60 o 
   0  10   8        1.40       -2.72     10.04 o 
   2  10   8      114.32      110.91     13.27 o 
   4  10   8       17.08        1.81     12.50 o 
   6  10   8     1287.69     1292.47     28.13 o 
   8  10   8       91.47       84.47     12.37 o 
  10  10   8        2.28        2.25     12.90 o 
 -11  11   8      100.15       84.25     13.33 o 
  -9  11   8        2.53       -2.07     11.45 o 
  -7  11   8      338.22      314.59     17.97 o 
  -5  11   8        1.25        8.95     12.13 o 
  -3  11   8       72.16       89.73     13.66 o 
  -1  11   8      415.68      395.60     17.23 o 
   1  11   8       20.35       21.45     11.32 o 
   3  11   8      227.64      243.01     16.97 o 
   5  11   8       73.82       62.16     12.94 o 
   7  11   8       10.38       17.40     12.83 o 
   9  11   8       14.24       18.81     12.56 o 
 -10  12   8        3.63       -0.09      9.23 o 
  -8  12   8       62.97       46.12     11.94 o 
  -6  12   8        0.06        5.62      8.59 o 
  -4  12   8      488.44      502.55     19.21 o 
  -2  12   8       53.73       55.51     11.42 o 
   0  12   8      139.41      132.53     14.02 o 
   2  12   8      489.95      531.94     21.12 o 
   4  12   8      151.71      161.76     16.76 o 
   6  12   8      281.97      277.07     17.51 o 
   8  12   8       11.91        9.75     10.35 o 
  -9  13   8      138.67      164.21     24.10 o 
  -7  13   8       46.67       54.92     12.41 o 
  -5  13   8        1.91        2.07      9.37 o 
  -3  13   8       60.58       75.30      9.29 o 
  -1  13   8      168.59      186.58     10.35 o 
   1  13   8       32.14       48.06     13.67 o 
   3  13   8      209.81      233.41     16.82 o 
   5  13   8       66.93       87.83     15.74 o 
   7  13   8        0.30       -0.62     12.27 o 
  -8  14   8       22.30       46.33     16.02 o 
  -6  14   8       50.97       68.69     14.32 o 
  -4  14   8      173.89      173.60     11.11 o 
  -2  14   8      331.49      264.53     22.48 o 
   0  14   8       62.26       84.27     14.55 o 
   2  14   8       24.42       20.31     12.97 o 
   4  14   8       77.21       81.75     13.69 o 
   6  14   8      106.87      116.01     15.14 o 
  -5  15   8        0.00       -0.15      8.10 o 
  -3  15   8       13.64       19.37      8.97 o 
  -1  15   8        0.24       -5.51      7.78 o 
   1  15   8       15.38        1.61     12.53 o 
   3  15   8       24.00       24.63     13.27 o 
 -15   1   9      125.40      123.70     17.50 o 
 -13   1   9      713.43      718.75     17.35 o 
 -11   1   9     1647.91     1762.65     36.62 o 
  -9   1   9      694.38      658.39     11.24 o 
  -7   1   9     1250.41     1207.07     32.25 o 
  -5   1   9      299.12      268.49      8.77 o 
  -3   1   9     2845.17     2920.95     22.16 o 
  -1   1   9      871.70      862.83      9.65 o 
   1   1   9       40.71       43.94      3.47 o 
   3   1   9       59.51       56.77      2.43 o 
   5   1   9     1225.69     1231.56     13.35 o 
   7   1   9       39.39       42.10      5.00 o 
   9   1   9      112.52      124.27      6.46 o 
  11   1   9      300.28      313.32     17.45 o 
  13   1   9        0.79       -0.01      8.20 o 
 -14   2   9      398.87      435.12     21.19 o 
 -12   2   9      131.36      113.27     17.57 o 
 -10   2   9     1086.57     1076.19     22.65 o 
  -8   2   9     1744.38     1713.69     31.95 o 
  -6   2   9       10.40        9.74      6.17 o 
  -4   2   9     3103.39     3083.51     23.17 o 
  -2   2   9     4909.74     4869.20     62.18 o 
   0   2   9     1379.11     1281.68     14.41 o 
   2   2   9     1277.57     1430.67     16.11 o 
   4   2   9        9.26       11.10      2.87 o 
   6   2   9      579.71      589.39      8.20 o 
   8   2   9     1748.42     1654.16     14.43 o 
  10   2   9       72.98       66.60     11.32 o 
  12   2   9      311.63      293.94     12.98 o 
 -15   3   9       58.98       61.54     14.89 o 
 -13   3   9       47.63       35.04     13.69 o 
 -11   3   9        9.76       10.76     11.05 o 
  -9   3   9      456.94      457.92     12.20 o 
  -7   3   9     1576.27     1591.56     17.77 o 
  -5   3   9     1389.78     1392.03     23.32 o 
  -3   3   9      274.91      272.78     20.13 o 
  -1   3   9       29.31       32.35      5.48 o 
   1   3   9      402.85      364.07     10.36 o 
   3   3   9     3122.80     2879.68     30.44 o 
   5   3   9        6.96        1.10      4.00 o 
   7   3   9      271.08      292.63      8.49 o 
   9   3   9      129.12      136.74      7.63 o 
  11   3   9       42.10       27.74     13.43 o 
  13   3   9       71.71       51.36     15.14 o 
 -14   4   9      103.30       98.07     15.38 o 
 -12   4   9       11.92       12.77     13.36 o 
 -10   4   9        0.95        0.24      6.24 o 
  -8   4   9       27.22       15.01      7.03 o 
  -6   4   9       34.34       14.79      9.21 o 
  -4   4   9      110.94      130.23     10.72 o 
  -2   4   9     1001.67     1019.20     20.20 o 
   0   4   9      576.73      589.24     16.17 o 
   2   4   9       65.20       87.02      6.43 o 
   4   4   9       11.58       14.66      4.20 o 
   6   4   9       54.17       50.90      5.20 o 
   8   4   9       84.91      101.35      6.86 o 
  10   4   9       72.82       80.84     13.27 o 
  12   4   9        9.66       25.20     14.17 o 
 -15   5   9       37.32       42.00     15.71 o 
 -13   5   9        5.23       -0.42     11.62 o 
 -11   5   9      438.56      404.46     19.73 o 
  -9   5   9      208.63      196.56     12.74 o 
  -7   5   9      222.41      212.86     12.48 o 
  -5   5   9       41.84       17.68      8.81 o 
  -3   5   9       27.01       29.58      9.47 o 
  -1   5   9      511.24      517.55     16.04 o 
   1   5   9      822.17      866.26     13.75 o 
   3   5   9       49.33       47.05      5.23 o 
   5   5   9      194.98      195.22      6.11 o 
   7   5   9       12.55       11.72      4.63 o 
   9   5   9       51.81       55.82     12.73 o 
  11   5   9        5.06       42.62     12.84 o 
  13   5   9        4.54        9.89     12.70 o 
 -14   6   9      267.37      307.73     20.62 o 
 -12   6   9        8.84        7.08     12.56 o 
 -10   6   9      766.89      769.25     24.53 o 
  -8   6   9      629.74      543.51     18.04 o 
  -6   6   9       71.41       70.79     10.52 o 
  -4   6   9      894.37      886.19     20.35 o 
  -2   6   9     3602.23     3483.96     37.36 o 
   0   6   9     1983.62     1864.41     28.05 o 
   2   6   9      490.67      485.60     24.52 o 
   4   6   9      712.78      619.97     10.01 o 
   6   6   9     1476.92     1324.30     26.97 o 
   8   6   9      152.28      132.27      9.66 o 
  10   6   9        3.04        5.80     10.50 o 
  12   6   9      192.35      229.54     16.83 o 
 -13   7   9       10.79       11.90     11.78 o 
 -11   7   9      175.78      176.35     15.35 o 
  -9   7   9      143.57      142.60     20.62 o 
  -7   7   9       95.92       83.49     10.71 o 
  -5   7   9     1604.81     1499.11     26.07 o 
  -3   7   9     2040.58     1955.68     29.60 o 
  -1   7   9       18.65       22.01     11.20 o 
   1   7   9     4481.34     4370.28     49.48 o 
   3   7   9     3396.31     3316.01    111.55 o 
   5   7   9       22.30       13.05      7.11 o 
   7   7   9        0.49        3.56      5.61 o 
   9   7   9      217.77      208.49     15.85 o 
  11   7   9       64.84       82.94     13.92 o 
 -12   8   9      148.62      151.27     15.84 o 
 -10   8   9       53.65       34.41     13.33 o 
  -8   8   9        0.17        2.40      7.96 o 
  -6   8   9     1410.05     1395.61     26.51 o 
  -4   8   9      372.36      321.25     15.18 o 
  -2   8   9      312.48      321.36     16.25 o 
   0   8   9      226.23      261.05      9.33 o 
   2   8   9      222.76      260.86     12.48 o 
   4   8   9       91.27       88.82      8.13 o 
   6   8   9      745.55      752.61     53.25 o 
   8   8   9        3.96        1.58      6.83 o 
  10   8   9       15.23        8.62     12.80 o 
 -13   9   9       30.58       20.83     14.73 o 
 -11   9   9        0.06       -6.90     10.79 o 
  -9   9   9        2.20        6.57     13.03 o 
  -7   9   9       18.34       22.18     11.64 o 
  -5   9   9        2.16        8.91     11.14 o 
  -3   9   9       15.88       11.08     10.54 o 
  -1   9   9        1.51       -2.05     10.88 o 
   1   9   9        4.21       -2.46     11.51 o 
   3   9   9       66.29       60.98      7.35 o 
   5   9   9      210.76      205.61      9.58 o 
   7   9   9      121.90      109.04      9.48 o 
   9   9   9        2.75       31.81     13.37 o 
  11   9   9        1.77        2.04     14.03 o 
 -12  10   9       83.17       90.02     14.72 o 
 -10  10   9      215.02      192.47     16.95 o 
  -8  10   9      126.97       99.24     13.66 o 
  -6  10   9        5.59        7.59     10.99 o 
  -4  10   9      116.54      112.89     13.34 o 
  -2  10   9      702.85      664.17     21.05 o 
   0  10   9      525.95      522.04     18.80 o 
   2  10   9        0.68       -0.12     11.23 o 
   4  10   9      101.97       88.55     14.12 o 
   6  10   9      268.08      314.74     18.02 o 
   8  10   9      191.66      206.77     11.29 o 
  10  10   9       86.94      105.20     15.66 o 
 -11  11   9       24.85       33.47     14.11 o 
  -9  11   9       87.48       89.19     13.84 o 
  -7  11   9      454.70      551.09     15.11 o 
  -5  11   9      702.62      783.71     23.28 o 
  -3  11   9      333.35      292.54     16.42 o 
  -1  11   9       30.62       22.01     12.32 o 
   1  11   9       65.38       64.79     11.89 o 
   3  11   9     1439.98     1574.63     31.66 o 
   5  11   9       42.06       47.97     12.73 o 
   7  11   9      494.48      409.90     20.12 o 
   9  11   9        0.81        4.07      8.16 o 
 -10  12   9       32.67       54.53     15.28 o 
  -8  12   9      120.48      127.96     15.35 o 
  -6  12   9       44.67       34.69      8.83 o 
  -4  12   9      282.27      337.06     17.98 o 
  -2  12   9      137.60      171.87     15.28 o 
   0  12   9        4.35       -1.61     11.39 o 
   2  12   9       18.95       17.49     11.94 o 
   4  12   9      302.93      255.60     17.16 o 
   6  12   9        8.20        1.64     11.23 o 
   8  12   9      143.02      165.43     14.88 o 
  -9  13   9       14.70       20.27     12.01 o 
  -7  13   9        1.30        2.67     11.42 o 
  -5  13   9       10.37       16.91     12.35 o 
  -3  13   9       11.07       18.09     10.98 o 
  -1  13   9      102.37      114.23      9.51 o 
   1  13   9        5.76       -5.34     11.62 o 
   3  13   9        1.36       19.18     13.40 o 
   5  13   9       65.15       59.50     13.94 o 
  -6  14   9       67.90       46.21     14.71 o 
  -4  14   9       64.59       54.02      9.61 o 
  -2  14   9       14.98       19.58      9.21 o 
   0  14   9       24.41       19.67     11.51 o 
   2  14   9        0.52        2.27     13.44 o 
   4  14   9       22.40       35.42     15.66 o 
  -3  15   9        3.97       12.81      9.10 o 
  -1  15   9        1.25       -0.30     13.08 o 
   1  15   9      124.82      149.02     17.59 o 
 -14   0  10      256.69      253.03     18.20 o 
 -12   0  10      962.29      959.51     26.77 o 
 -10   0  10     2668.39     2758.45     39.38 o 
  -8   0  10     6546.71     6647.36     53.81 o 
  -6   0  10     2001.52     1943.46     28.85 o 
  -4   0  10      372.15      389.92     14.66 o 
  -2   0  10     1815.86     1723.91     25.45 o 
   0   0  10     2611.08     2615.29     29.72 o 
   2   0  10      433.16      390.13     13.12 o 
   4   0  10      167.13      154.21      5.84 o 
   6   0  10      111.70      121.13     16.22 o 
   8   0  10      153.64      130.30      8.61 o 
  10   0  10      375.76      391.72     18.51 o 
  12   0  10      559.99      516.87     23.18 o 
 -15   1  10       57.49       60.05     16.46 o 
 -13   1  10     1018.83      982.02     19.47 o 
 -11   1  10      128.43      114.96      9.75 o 
  -9   1  10       42.22       38.12      6.63 o 
  -7   1  10      100.13       94.37      7.74 o 
  -5   1  10      642.40      625.62     13.03 o 
  -3   1  10      328.42      362.74     10.17 o 
  -1   1  10      481.56      467.75     10.55 o 
   1   1  10     2513.53     2598.47     20.69 o 
   3   1  10        0.84        4.05      3.18 o 
   5   1  10      537.81      450.73     11.17 o 
   7   1  10      261.91      245.90      6.99 o 
   9   1  10      662.55      582.73     13.23 o 
  11   1  10        7.45       13.32      8.96 o 
  13   1  10       15.70       23.34      9.21 o 
 -14   2  10        7.61       -0.93     12.12 o 
 -12   2  10       66.40       54.81      8.31 o 
 -10   2  10      114.00      117.84      7.66 o 
  -8   2  10      149.36      186.48      9.27 o 
  -6   2  10      107.10       98.56      8.32 o 
  -4   2  10      518.11      482.80     16.27 o 
  -2   2  10      748.71      731.73     12.67 o 
   0   2  10       42.23       33.24      6.40 o 
   2   2  10       19.47       33.53      4.77 o 
   4   2  10     1048.40      991.79     10.35 o 
   6   2  10      290.63      259.23      7.37 o 
   8   2  10       19.29       10.08      5.12 o 
  10   2  10      152.91      128.38     10.15 o 
  12   2  10       56.54       61.65     15.68 o 
 -15   3  10        6.39        2.48     14.72 o 
 -13   3  10      123.47      113.06     16.26 o 
 -11   3  10       54.59       53.17      7.92 o 
  -9   3  10       96.89       91.33     10.05 o 
  -7   3  10      832.06      927.97     21.47 o 
  -5   3  10      415.51      402.12     15.09 o 
  -3   3  10      966.17      929.21     45.82 o 
  -1   3  10      120.48       99.02      7.27 o 
   1   3  10       90.09       98.41      6.95 o 
   3   3  10       89.53      105.44      4.30 o 
   5   3  10      102.85      105.44      5.19 o 
   7   3  10      295.29      316.17      9.08 o 
   9   3  10      578.56      595.03     12.03 o 
  11   3  10        1.08        8.58     13.91 o 
 -14   4  10        0.05        3.33     13.40 o 
 -12   4  10      169.25      184.14     16.85 o 
 -10   4  10     1641.58     1639.47     29.88 o 
  -8   4  10     2012.39     2020.26     30.58 o 
  -6   4  10       27.71        7.83      8.93 o 
  -4   4  10       22.68       21.76     10.06 o 
  -2   4  10      479.91      451.68     16.00 o 
   0   4  10     4679.20     4650.08     69.67 o 
   2   4  10     1955.88     1921.62     30.95 o 
   4   4  10       30.04       27.99      4.37 o 
   6   4  10      343.35      290.19      7.07 o 
   8   4  10       11.12        8.95      5.79 o 
  10   4  10        0.95       -2.69     11.37 o 
  12   4  10      151.40      161.17     16.01 o 
 -13   5  10      111.03      117.47     14.98 o 
 -11   5  10        3.50        7.05     13.04 o 
  -9   5  10       22.71       14.33      7.30 o 
  -7   5  10       13.26        2.67     10.45 o 
  -5   5  10     1640.95     1647.80     27.42 o 
  -3   5  10     3901.91     3577.74     38.78 o 
  -1   5  10     1914.86     1734.72     27.80 o 
   1   5  10      859.59      783.10     14.21 o 
   3   5  10     1388.47     1223.15     11.23 o 
   5   5  10        1.81        4.36      4.47 o 
   7   5  10      526.59      564.02     11.06 o 
   9   5  10      414.15      481.05     11.18 o 
  11   5  10        1.87        8.10     11.07 o 
 -14   6  10       24.75       30.65     14.60 o 
 -12   6  10       28.41       47.42     13.57 o 
 -10   6  10        1.24        9.04     13.13 o 
  -8   6  10       11.04        3.35     10.15 o 
  -6   6  10        0.74       -3.60     10.47 o 
  -4   6  10      225.76      212.12     14.21 o 
  -2   6  10       44.50       39.00     11.34 o 
   0   6  10      512.68      533.32     18.25 o 
   2   6  10      729.47      789.01     20.64 o 
   4   6  10        2.69        4.47      4.54 o 
   6   6  10       57.42       44.77      4.78 o 
   8   6  10       22.85       17.74      8.02 o 
  10   6  10       28.60       20.86     11.75 o 
  12   6  10       24.64       33.87     13.44 o 
 -13   7  10      123.36      124.36     15.06 o 
 -11   7  10       29.67       26.18     12.95 o 
  -9   7  10      361.47      346.12     12.27 o 
  -7   7  10       77.99       51.37     11.29 o 
  -5   7  10       51.57       56.11     11.78 o 
  -3   7  10      226.23      211.92     14.12 o 
  -1   7  10       86.25       86.66     12.50 o 
   1   7  10      129.43      130.45      9.08 o 
   3   7  10        7.42       13.30      7.13 o 
   5   7  10       31.74       15.51      5.73 o 
   7   7  10        7.82        8.06      5.82 o 
   9   7  10      236.84      269.95     17.55 o 
  11   7  10        0.19        5.05     13.02 o 
 -12   8  10        8.91        5.62     12.47 o 
 -10   8  10      253.72      263.41     18.54 o 
  -8   8  10      730.04      687.44     15.66 o 
  -6   8  10      350.17      346.61     16.49 o 
  -4   8  10      152.61      145.20     13.20 o 
  -2   8  10        4.56        0.72     10.90 o 
   0   8  10     1414.73     1358.69     19.99 o 
   2   8  10      691.82      647.71     22.86 o 
   4   8  10       40.71       41.23      8.06 o 
   6   8  10       37.24       50.60      6.83 o 
   8   8  10      123.13      123.84      9.42 o 
  10   8  10        0.19        4.87     13.79 o 
 -11   9  10       92.15       80.82     13.72 o 
  -9   9  10        8.05        0.92     13.51 o 
  -7   9  10      157.77      147.86     13.49 o 
  -5   9  10     1639.54     1716.31     31.22 o 
  -3   9  10     1590.88     1573.83     30.26 o 
  -1   9  10      500.46      597.50     20.33 o 
   1   9  10        0.30       -5.16     11.84 o 
   3   9  10      360.28      311.86     10.90 o 
   5   9  10       12.38       14.70      7.57 o 
   7   9  10      455.96      464.12     13.53 o 
   9   9  10      121.78      110.97     14.66 o 
 -10  10  10      199.61      193.71     18.20 o 
  -8  10  10      644.30      712.32     30.49 o 
  -6  10  10      333.89      310.06     17.52 o 
  -4  10  10      227.02      261.01     16.16 o 
  -2  10  10      130.63      110.66     14.04 o 
   0  10  10       22.72       18.60     12.43 o 
   2  10  10      118.47       97.29     14.45 o 
   4  10  10     1135.69     1155.95     28.07 o 
   6  10  10       34.76       33.34     13.31 o 
   8  10  10        0.26        3.10      7.83 o 
  -9  11  10        1.44       -0.30     11.97 o 
  -7  11  10        6.53       18.43      8.95 o 
  -5  11  10       30.21       35.17     12.51 o 
  -3  11  10       12.55       15.97     11.06 o 
  -1  11  10       67.54       59.36     11.82 o 
   1  11  10        2.52       -9.03     13.17 o 
   3  11  10       88.23       86.91     15.62 o 
   5  11  10       32.32       21.39     11.69 o 
   7  11  10       18.74       35.54     12.30 o 
  -8  12  10      154.59      137.71     15.68 o 
  -6  12  10        0.02      -13.59     13.59 o 
  -4  12  10        4.47        0.00     12.34 o 
  -2  12  10       76.19       66.03     13.29 o 
   0  12  10       10.62       12.96     12.24 o 
   2  12  10       23.05       33.04     13.46 o 
   4  12  10      281.92      252.06     17.56 o 
   6  12  10        1.77       -4.66     11.48 o 
  -7  13  10      114.20      112.05     14.95 o 
  -5  13  10      223.88      225.50     17.59 o 
  -3  13  10      136.77      183.22     15.51 o 
  -1  13  10       60.59       85.84     14.39 o 
   1  13  10        2.77        5.70     12.46 o 
   3  13  10       14.53       21.37     12.03 o 
   5  13  10      234.83      238.15     18.25 o 
  -4  14  10        5.49       -3.30      9.52 o 
  -2  14  10        8.24       20.24      9.40 o 
   0  14  10       17.08       34.34     13.94 o 
   2  14  10      132.04      137.18     16.87 o 
 -15   1  11      224.05      137.78     16.44 o 
 -13   1  11      420.35      396.49     53.24 o 
 -11   1  11      634.39      642.80     16.25 o 
  -9   1  11     2152.13     2001.78     43.74 o 
  -7   1  11        0.03       10.80      7.87 o 
  -5   1  11      250.56      220.41     10.57 o 
  -3   1  11     1520.39     1512.85     31.93 o 
  -1   1  11        1.71        5.33      6.35 o 
   1   1  11     1858.42     1893.27     33.56 o 
   3   1  11       13.20       22.70      4.17 o 
   5   1  11        1.77        1.82      4.27 o 
   7   1  11       13.58        9.96      4.74 o 
   9   1  11      455.68      477.97      9.92 o 
  11   1  11       25.49       27.23      9.23 o 
 -14   2  11      148.78      154.27     16.21 o 
 -12   2  11      417.38      413.57     21.12 o 
 -10   2  11      120.57      115.54      7.60 o 
  -8   2  11     1162.75     1145.87     38.24 o 
  -6   2  11     1275.95     1353.89     53.57 o 
  -4   2  11      233.82      240.16      9.77 o 
  -2   2  11     1522.24     1534.27     18.28 o 
   0   2  11      671.27      665.80     12.71 o 
   2   2  11      286.36      259.96      7.37 o 
   4   2  11       58.99       61.05      8.01 o 
   6   2  11      221.79      228.20      7.83 o 
   8   2  11      315.73      303.76      9.29 o 
  10   2  11      357.99      366.06     10.91 o 
  12   2  11        0.18       -7.47     12.27 o 
 -13   3  11       64.69       52.77     15.62 o 
 -11   3  11      479.49      531.30     31.56 o 
  -9   3  11      139.11      141.56     14.99 o 
  -7   3  11     1441.51     1393.30     26.64 o 
  -5   3  11        0.26        2.49     10.03 o 
  -3   3  11     1124.32     1110.36     31.32 o 
  -1   3  11     1543.10     1447.94     17.95 o 
   1   3  11      789.65      730.01     20.45 o 
   3   3  11      299.67      286.47      8.21 o 
   5   3  11       28.24       21.76      4.56 o 
   7   3  11      114.79       93.63      6.62 o 
   9   3  11       22.19       12.24      7.25 o 
  11   3  11      146.18      156.97     15.70 o 
 -14   4  11        0.82        0.62     14.33 o 
 -12   4  11       22.99       16.84     14.52 o 
 -10   4  11        3.14        5.08      9.13 o 
  -8   4  11      175.70      186.30     14.17 o 
  -6   4  11       96.25      101.20     12.19 o 
  -4   4  11      710.38      679.76     19.42 o 
  -2   4  11       92.34       93.34     11.99 o 
   0   4  11        7.51        5.96      6.66 o 
   2   4  11       40.76       52.87      5.44 o 
   4   4  11      189.05      156.12      5.87 o 
   6   4  11      531.00      514.48      8.88 o 
   8   4  11        1.72       -0.07      6.31 o 
  10   4  11        4.06       -0.42     11.64 o 
 -13   5  11        3.11        9.54     12.10 o 
 -11   5  11      320.10      348.86     20.40 o 
  -9   5  11     1052.49      995.69     22.75 o 
  -7   5  11      439.25      416.14     17.26 o 
  -5   5  11      508.00      520.53     18.18 o 
  -3   5  11     1625.66     1710.52     29.49 o 
  -1   5  11      235.27      244.56     15.28 o 
   1   5  11      111.69      114.19      8.30 o 
   3   5  11       25.61       18.36      5.27 o 
   5   5  11        0.00        4.39      4.80 o 
   7   5  11      115.12      111.61      7.14 o 
   9   5  11      148.92      130.17     13.48 o 
  11   5  11       20.26       30.98     13.17 o 
 -12   6  11       52.39       57.36     15.69 o 
 -10   6  11       75.62       68.80      9.49 o 
  -8   6  11      197.32      179.54     13.94 o 
  -6   6  11      454.47      496.55     18.80 o 
  -4   6  11     2443.34     2378.77     34.70 o 
  -2   6  11      583.57      578.85     19.56 o 
   0   6  11     2158.05     2193.09     32.94 o 
   2   6  11      243.80      209.76      9.52 o 
   4   6  11        9.62       10.16      4.32 o 
   6   6  11      235.25      267.25      8.63 o 
   8   6  11      190.66      206.95     17.43 o 
  10   6  11      181.26      183.59     15.53 o 
 -13   7  11       99.42      113.57     16.19 o 
 -11   7  11      228.07      192.39     16.65 o 
  -9   7  11      371.13      367.05     13.48 o 
  -7   7  11      334.00      310.15     15.93 o 
  -5   7  11       68.22       62.69     12.06 o 
  -3   7  11     1846.73     1856.70     31.71 o 
  -1   7  11      375.81      376.97     18.01 o 
   1   7  11       42.63       59.65      9.14 o 
   3   7  11      751.65      858.71     19.44 o 
   5   7  11       18.92       16.55      6.11 o 
   7   7  11      184.72      172.72     10.02 o 
   9   7  11      171.64      191.23     16.35 o 
 -12   8  11       10.95       14.68     12.22 o 
 -10   8  11       66.87       75.24     13.67 o 
  -8   8  11      377.31      336.46     18.06 o 
  -6   8  11        5.15        3.11     12.33 o 
  -4   8  11     1082.76     1117.82     26.49 o 
  -2   8  11      150.20      132.01     13.78 o 
   0   8  11       13.85        4.55      7.07 o 
   2   8  11      294.87      264.75     10.65 o 
   4   8  11      163.01      198.29     11.90 o 
   6   8  11      198.61      216.13      8.78 o 
   8   8  11       25.55       27.35      9.23 o 
 -11   9  11       14.84       17.69     13.75 o 
  -9   9  11       70.73       72.22     13.68 o 
  -7   9  11        2.65        8.99     11.62 o 
  -5   9  11      365.81      315.35     17.69 o 
  -3   9  11       29.83       27.90     12.77 o 
  -1   9  11       73.65       61.25     12.37 o 
   1   9  11      153.21      132.12     13.22 o 
   3   9  11        1.14        7.80      8.20 o 
   5   9  11       86.87       67.61      9.25 o 
   7   9  11       26.98       31.70      7.25 o 
   9   9  11       20.23       11.13     11.17 o 
 -10  10  11        0.35        3.45     14.89 o 
  -8  10  11      407.08      455.90     15.16 o 
  -6  10  11       29.83       47.73     13.28 o 
  -4  10  11      162.99      190.89     15.39 o 
  -2  10  11      232.60      248.35     17.18 o 
   0  10  11      173.22      186.58     15.23 o 
   2  10  11       39.00       28.45     12.88 o 
   4  10  11      456.76      557.30     22.66 o 
   6  10  11      332.90      359.56     13.35 o 
   8  10  11       10.38       13.21      8.45 o 
  -9  11  11        0.18       -1.68     13.86 o 
  -7  11  11      462.37      506.31     22.09 o 
  -5  11  11      179.16      180.38     15.88 o 
  -3  11  11       10.19       10.51     11.08 o 
  -1  11  11       88.89      122.55     14.70 o 
   1  11  11      186.15      213.69     16.46 o 
   3  11  11      287.61      286.99     18.11 o 
   5  11  11        3.59       13.28     13.42 o 
   7  11  11        2.21        2.99      8.07 o 
  -8  12  11      211.90      219.76     18.46 o 
  -6  12  11       95.77      119.87     15.27 o 
  -4  12  11       54.48       70.41     13.21 o 
  -2  12  11      224.62      239.97     16.77 o 
   0  12  11       12.02        8.66     13.38 o 
   2  12  11      130.60      155.73     14.95 o 
   4  12  11       38.35       43.24     14.76 o 
  -5  13  11       25.91       42.68     15.27 o 
  -3  13  11        6.67        7.49     11.95 o 
  -1  13  11       37.32        6.73     14.04 o 
   1  13  11       13.29       19.69     15.15 o 
   3  13  11       14.11        8.69     15.08 o 
 -14   0  12       64.69       29.12     11.20 o 
 -12   0  12      566.96      566.24     23.46 o 
 -10   0  12     1232.79     1318.63     39.67 o 
  -8   0  12      149.12      153.85     13.65 o 
  -6   0  12        1.21        0.09     10.03 o 
  -4   0  12      226.93      224.10     14.65 o 
  -2   0  12     9685.97     9328.02     63.07 o 
   0   0  12       48.82       73.22     10.37 o 
   2   0  12       94.58      113.46     10.50 o 
   4   0  12        7.70        9.93      6.01 o 
   6   0  12       13.72       18.89     10.36 o 
   8   0  12      422.62      379.69     18.29 o 
  10   0  12      340.90      340.39     12.94 o 
 -13   1  12       62.78       62.17     15.85 o 
 -11   1  12      264.85      241.93     12.15 o 
  -9   1  12      268.71      268.49      9.64 o 
  -7   1  12      600.54      546.33     18.94 o 
  -5   1  12      959.66      931.33     31.51 o 
  -3   1  12       95.98       73.28      8.83 o 
  -1   1  12        0.03       -2.66      7.23 o 
   1   1  12      309.04      304.99     14.80 o 
   3   1  12      214.51      171.18      5.81 o 
   5   1  12        3.74        0.39      6.48 o 
   7   1  12      164.16      160.33      7.99 o 
   9   1  12      181.31      172.29      7.93 o 
  11   1  12       99.97      111.84     11.39 o 
 -14   2  12      116.27      106.79     16.51 o 
 -12   2  12        5.95       -0.39     14.67 o 
 -10   2  12       14.93       15.20      9.33 o 
  -8   2  12      180.67      182.67     15.81 o 
  -6   2  12      186.87      177.14     11.13 o 
  -4   2  12      312.55      268.95     22.88 o 
  -2   2  12      190.42      212.08     10.09 o 
   0   2  12     1443.56     1275.81     35.34 o 
   2   2  12        5.75        3.63      4.94 o 
   4   2  12       31.16       25.31      5.31 o 
   6   2  12      127.25       94.32      8.79 o 
   8   2  12        0.01        1.43      6.13 o 
  10   2  12        7.95       22.04      7.56 o 
 -13   3  12      150.93      153.60     16.21 o 
 -11   3  12      267.53      253.83     24.95 o 
  -9   3  12     2121.44     2040.14     34.67 o 
  -7   3  12      236.08      264.74     15.36 o 
  -5   3  12        1.31       -4.14     10.78 o 
  -3   3  12      478.87      459.26     12.50 o 
  -1   3  12      201.22      195.41      9.60 o 
   1   3  12      327.49      364.10     10.51 o 
   3   3  12        4.45       10.30      5.45 o 
   5   3  12      111.80      127.71      7.01 o 
   7   3  12       19.91        6.17      6.03 o 
   9   3  12       24.40       30.92      8.00 o 
  11   3  12       10.71        3.84     13.41 o 
 -12   4  12      212.36      213.87     17.96 o 
 -10   4  12      391.79      408.03     13.79 o 
  -8   4  12      180.06      148.33     15.20 o 
  -6   4  12      156.16      169.71     13.83 o 
  -4   4  12     2987.60     3105.20     39.42 o 
  -2   4  12     1327.16     1362.55     27.24 o 
   0   4  12       56.24       61.32      7.69 o 
   2   4  12      164.85      187.82      7.42 o 
   4   4  12        5.73        5.73      5.73 o 
   6   4  12      380.75      370.96     11.76 o 
   8   4  12      665.99      726.52     13.52 o 
  10   4  12      229.96      260.55     14.51 o 
 -13   5  12        0.33        5.43     14.18 o 
 -11   5  12      190.78      172.86     16.49 o 
  -9   5  12      444.31      472.06     20.11 o 
  -7   5  12     1513.65     1642.76     31.26 o 
  -5   5  12       93.58       88.38     12.52 o 
  -3   5  12      183.54      187.66     14.74 o 
  -1   5  12       50.32       49.43     11.12 o 
   1   5  12      320.80      341.94     11.22 o 
   3   5  12     1386.55     1451.53     26.94 o 
   5   5  12      180.16      204.51      8.04 o 
   7   5  12       82.42      100.96      7.27 o 
   9   5  12        2.56        3.02      6.43 o 
 -12   6  12       46.90       38.34     14.98 o 
 -10   6  12       36.45       33.77      9.19 o 
  -8   6  12       11.38        1.75     13.23 o 
  -6   6  12      362.24      383.93     18.80 o 
  -4   6  12      605.12      550.31     20.83 o 
  -2   6  12       34.12       28.02     10.75 o 
   0   6  12        4.51        2.00     11.25 o 
   2   6  12       79.52       91.23      6.76 o 
   4   6  12       42.86       37.84      6.07 o 
   6   6  12       92.42       77.90      6.64 o 
   8   6  12       24.82       29.73      8.66 o 
  10   6  12       47.24       44.64     12.80 o 
 -11   7  12       23.79       33.32     15.68 o 
  -9   7  12       64.35       47.66      9.26 o 
  -7   7  12      124.41       95.83     14.05 o 
  -5   7  12       36.40       24.11     12.44 o 
  -3   7  12      352.84      344.14     18.35 o 
  -1   7  12       63.04       69.37     13.11 o 
   1   7  12       38.82       35.48      8.23 o 
   3   7  12        6.18        4.88      8.02 o 
   5   7  12       11.54       18.77      8.65 o 
   7   7  12        0.61       -2.67      8.32 o 
   9   7  12        3.12        6.79     11.61 o 
 -10   8  12      108.81      118.13     17.05 o 
  -8   8  12      163.13      176.03     16.33 o 
  -6   8  12       23.41        9.86     12.70 o 
  -4   8  12      194.94      198.50     15.96 o 
  -2   8  12     1028.13     1023.06     25.91 o 
   0   8  12      130.10      158.17     10.34 o 
   2   8  12       29.04       43.93      8.31 o 
   4   8  12        6.86       10.51      8.76 o 
   6   8  12      161.74      150.83      8.20 o 
   8   8  12      271.78      230.81     12.22 o 
  -9   9  12       45.53       55.36     10.61 o 
  -7   9  12      727.87      817.98     25.12 o 
  -5   9  12      131.95      149.98     15.00 o 
  -3   9  12       89.35       92.84     13.37 o 
  -1   9  12       53.78       60.87     14.37 o 
   1   9  12       74.96       72.30     14.40 o 
   3   9  12     1413.19     1443.35     82.42 o 
   5   9  12        8.70       10.45      8.51 o 
   7   9  12      152.84      155.37      9.23 o 
  -8  10  12       74.46       85.31     10.67 o 
  -6  10  12        0.29        1.82     13.50 o 
  -4  10  12      282.51      261.75     17.98 o 
  -2  10  12       81.67       66.45     14.12 o 
   0  10  12        8.07       13.72     12.10 o 
   2  10  12       27.11       24.15     13.82 o 
   4  10  12      254.82      293.15     17.67 o 
   6  10  12       18.16        1.78      8.67 o 
  -7  11  12        0.24       -5.68     14.23 o 
  -5  11  12       12.23       15.68     14.29 o 
  -3  11  12        3.77       -5.96     11.71 o 
  -1  11  12       73.65       74.55     14.83 o 
   1  11  12        1.28       -7.90     13.99 o 
   3  11  12       18.25       15.73     14.20 o 
   5  11  12        0.00       -2.26     13.25 o 
  -6  12  12        8.05       23.94     15.15 o 
  -4  12  12       71.49       73.26     14.39 o 
  -2  12  12        2.14       -1.03     11.92 o 
   0  12  12      198.47      185.76     17.16 o 
   2  12  12        0.56       14.43     14.15 o 
  -3  13  12       48.28       41.91     13.96 o 
  -1  13  12       16.36       22.11     14.81 o 
 -13   1  13      740.40      628.02     24.95 o 
 -11   1  13       58.31       43.61      7.63 o 
  -9   1  13        2.39       -4.79      8.73 o 
  -7   1  13      153.46      158.32     10.36 o 
  -5   1  13      615.01      625.02     16.11 o 
  -3   1  13        6.36        0.78      7.67 o 
  -1   1  13      431.57      440.91     12.56 o 
   1   1  13        0.66        4.75      6.28 o 
   3   1  13       98.85       95.51      5.36 o 
   5   1  13      151.10      156.41      9.61 o 
   7   1  13      195.19      209.30     11.20 o 
   9   1  13      493.95      492.57     25.29 o 
 -12   2  13       43.66       36.56      9.76 o 
 -10   2  13      832.57      836.85     21.09 o 
  -8   2  13     1568.23     1542.62     31.30 o 
  -6   2  13      428.81      411.21     18.12 o 
  -4   2  13      127.21      132.78      9.51 o 
  -2   2  13     1253.92     1190.12     27.24 o 
   0   2  13      912.16      912.06     15.70 o 
   2   2  13      339.35      367.95      9.05 o 
   4   2  13       76.57       85.52      6.67 o 
   6   2  13       40.58       30.51      8.57 o 
   8   2  13      167.34      167.33     11.62 o 
  10   2  13        0.06       -0.73      7.42 o 
 -13   3  13      143.15      170.87     19.21 o 
 -11   3  13       59.45       68.16     11.72 o 
  -9   3  13        0.04        0.07     13.55 o 
  -7   3  13      147.91      140.29     14.72 o 
  -5   3  13      577.87      606.65     21.01 o 
  -3   3  13      649.27      675.59     14.97 o 
  -1   3  13      170.97      160.88      9.49 o 
   1   3  13       60.24       39.36      7.44 o 
   3   3  13      209.59      199.64      7.95 o 
   5   3  13        0.36        0.30      7.31 o 
   7   3  13      425.46      437.52     14.61 o 
   9   3  13      324.00      306.11     13.40 o 
 -12   4  13       12.52        2.51     15.23 o 
 -10   4  13        9.52       23.58     23.13 o 
  -8   4  13        5.28       13.84     13.39 o 
  -6   4  13       95.70       97.09     14.05 o 
  -4   4  13      161.94      170.97     15.16 o 
  -2   4  13      150.16      122.38     13.68 o 
   0   4  13        0.15        1.44      6.86 o 
   2   4  13       66.35       65.82      7.70 o 
   4   4  13      393.76      355.51      9.82 o 
   6   4  13        1.25       -6.76      8.04 o 
   8   4  13        4.22        8.46      8.62 o 
 -11   5  13        0.01        2.77      9.21 o 
  -9   5  13        0.08       14.47     14.03 o 
  -7   5  13       63.42       70.92     13.59 o 
  -5   5  13       41.27       35.28     11.84 o 
  -3   5  13      116.06      132.71     14.57 o 
  -1   5  13       89.00      102.66     12.40 o 
   1   5  13        0.01        1.56      7.39 o 
   3   5  13       25.36       38.29      9.84 o 
   5   5  13       23.44       25.55      6.28 o 
   7   5  13       49.71       54.90      9.35 o 
   9   5  13      127.29      102.84     14.64 o 
 -10   6  13     1135.41     1129.09     45.55 o 
  -8   6  13     1059.34     1095.29     27.92 o 
  -6   6  13       23.24       13.47     13.40 o 
  -4   6  13      315.26      287.90     17.32 o 
  -2   6  13      191.46      211.34     15.82 o 
   0   6  13       14.58       17.86     12.45 o 
   2   6  13      642.52      637.95     14.44 o 
   4   6  13      615.44      627.27     28.14 o 
   6   6  13        1.74        0.04      5.95 o 
   8   6  13      206.93      213.50     18.86 o 
 -11   7  13       23.58       28.38     14.84 o 
  -9   7  13      348.47      414.24     21.19 o 
  -7   7  13      253.13      278.34     18.70 o 
  -5   7  13      214.42      224.63     16.94 o 
  -3   7  13      231.12      247.26     16.50 o 
  -1   7  13      753.64      865.49     25.54 o 
   1   7  13       20.67       29.60      8.49 o 
   3   7  13      368.99      354.37     13.09 o 
   5   7  13       81.01       77.08      9.73 o 
   7   7  13      290.12      335.15     20.25 o 
 -10   8  13       70.55       68.22     15.97 o 
  -8   8  13      259.89      250.36     18.18 o 
  -6   8  13       93.97       83.95     14.82 o 
  -4   8  13       59.47       30.87     12.19 o 
  -2   8  13      162.09      162.97     14.75 o 
   0   8  13        5.09        6.63      7.70 o 
   2   8  13       79.71       95.54     10.12 o 
   4   8  13      660.37      741.16     21.63 o 
   6   8  13       14.46       11.07      8.98 o 
  -9   9  13       15.58       13.56      9.97 o 
  -7   9  13       10.20       -2.19     13.60 o 
  -5   9  13        4.25        6.76     12.34 o 
  -3   9  13       11.45        6.47     10.88 o 
  -1   9  13        7.41        2.75     13.08 o 
   1   9  13       57.70       52.69     14.68 o 
   3   9  13       46.35       20.90      9.35 o 
   5   9  13      251.64      218.62     18.38 o 
  -8  10  13        8.45       10.86     14.19 o 
  -6  10  13       10.77       16.27     12.78 o 
  -4  10  13       36.90       28.60     13.74 o 
  -2  10  13        6.72        8.64     13.68 o 
   0  10  13      176.18      199.45     17.54 o 
   2  10  13       22.82       41.56     12.26 o 
   4  10  13      180.22      184.88     18.36 o 
  -5  11  13      272.68      303.74     18.68 o 
  -3  11  13      277.91      271.31     18.33 o 
  -1  11  13       44.03       29.82     14.87 o 
   1  11  13        0.52        3.58     13.42 o 
   3  11  13      219.52      171.43     16.77 o 
  -2  12  13       43.90       52.36     14.08 o 
   0  12  13       25.61       37.23     13.38 o 
 -12   0  14      520.06      448.22     21.76 o 
 -10   0  14       38.73       46.22      9.97 o 
  -8   0  14      428.28      452.77     20.76 o 
  -6   0  14      914.86      972.70     26.13 o 
  -4   0  14      403.21      381.41     18.75 o 
  -2   0  14       25.44       24.24     12.03 o 
   0   0  14      236.97      216.62     13.75 o 
   2   0  14        1.73        5.57      7.36 o 
   4   0  14       70.23       74.93     12.80 o 
   6   0  14      373.83      305.80     18.21 o 
   8   0  14        5.86        8.64     12.75 o 
 -11   1  14      140.85      141.29     11.93 o 
  -9   1  14      341.39      355.44     20.28 o 
  -7   1  14      216.60      210.18     11.02 o 
  -5   1  14      108.74      112.89      9.82 o 
  -3   1  14      470.88      462.07     13.34 o 
  -1   1  14       15.23       20.23      7.95 o 
   1   1  14      494.70      440.76     18.54 o 
   3   1  14      302.26      293.80      9.35 o 
   5   1  14        3.21       -0.99      7.46 o 
   7   1  14       77.50       76.19      9.72 o 
   9   1  14      224.29      215.79     12.59 o 
 -12   2  14       32.12       28.80     10.43 o 
 -10   2  14       45.90       48.17      9.95 o 
  -8   2  14       57.82       43.25     12.36 o 
  -6   2  14       88.63      101.84     10.31 o 
  -4   2  14       43.76       42.03      9.03 o 
  -2   2  14       89.05       92.02      8.89 o 
   0   2  14        1.14        1.42      6.96 o 
   2   2  14       74.55       68.95      5.54 o 
   4   2  14       37.32       21.87      6.23 o 
   6   2  14       42.69       27.44      9.15 o 
   8   2  14        2.72        0.84      8.54 o 
 -11   3  14       83.57       85.96     11.13 o 
  -9   3  14      391.82      405.45     21.14 o 
  -7   3  14       12.10       17.21     13.07 o 
  -5   3  14        0.14       -0.56     11.28 o 
  -3   3  14     1044.89     1073.17     24.75 o 
  -1   3  14      345.35      411.71     12.79 o 
   1   3  14       90.62       86.06      8.26 o 
   3   3  14       58.91       70.79      7.14 o 
   5   3  14       10.04        6.06      8.38 o 
   7   3  14       78.23       81.68     10.28 o 
 -10   4  14      499.25      476.37     16.42 o 
  -8   4  14      736.17      733.62     24.95 o 
  -6   4  14       22.56       29.69     11.65 o 
  -4   4  14       60.78       69.84     13.73 o 
  -2   4  14      536.91      542.95     20.50 o 
   0   4  14        5.05       -0.75      7.46 o 
   2   4  14      275.25      269.39      9.25 o 
   4   4  14      659.17      772.20     24.15 o 
   6   4  14      141.31      189.90     11.40 o 
   8   4  14       29.12       25.91      9.12 o 
 -11   5  14      298.37      304.29     14.76 o 
  -9   5  14        5.20       -0.80     14.14 o 
  -7   5  14        0.51       -6.96     13.90 o 
  -5   5  14       48.30       51.89     12.87 o 
  -3   5  14       73.79       91.68     13.59 o 
  -1   5  14      623.53      647.87     22.97 o 
   1   5  14      370.83      413.53     13.62 o 
   3   5  14      128.50      148.07      8.08 o 
   5   5  14       55.18       44.78      6.94 o 
   7   5  14      265.95      233.13     31.23 o 
 -10   6  14      112.70      122.46     11.19 o 
  -8   6  14      270.07      279.99     19.62 o 
  -6   6  14        5.65       15.85     13.67 o 
  -4   6  14       43.37       58.15     12.55 o 
  -2   6  14      198.98      193.73     17.17 o 
   0   6  14       18.86       14.49      9.21 o 
   2   6  14      145.76      132.84      8.30 o 
   4   6  14      118.47       97.82     12.28 o 
   6   6  14      124.31      120.54     15.42 o 
  -9   7  14       94.27       95.87     15.48 o 
  -7   7  14        1.74        0.85     14.62 o 
  -5   7  14        0.54        6.96     13.10 o 
  -3   7  14        0.40        8.63     12.94 o 
  -1   7  14       23.15       27.37     13.53 o 
   1   7  14      299.25      282.26     12.86 o 
   3   7  14        7.99       13.82     14.76 o 
   5   7  14      136.72      148.03     13.43 o 
  -8   8  14      321.92      314.77     19.81 o 
  -6   8  14        9.30       12.10     13.54 o 
  -4   8  14        8.46       10.99     13.31 o 
  -2   8  14      261.90      240.81     17.64 o 
   0   8  14        9.66        2.63      8.39 o 
   2   8  14       46.79       42.96     10.04 o 
   4   8  14      191.53      187.74     11.76 o 
  -7   9  14      244.35      249.76     19.25 o 
  -5   9  14      104.43      119.13     16.61 o 
  -3   9  14      194.32      165.79     17.48 o 
  -1   9  14       85.18       78.30     15.13 o 
   1   9  14       62.94       77.41     14.53 o 
   3   9  14       38.40       44.68     13.42 o 
  -6  10  14        0.04        3.18     13.15 o 
  -4  10  14      158.70      185.39     17.21 o 
  -2  10  14       38.07       30.96     14.02 o 
   0  10  14        0.01       -3.68     13.72 o 
   2  10  14        2.69       -2.69     14.07 o 
  -3  11  14        6.08        9.21     15.18 o 
  -1  11  14        9.13       35.79     15.53 o 
 -11   1  15       27.39       21.33     13.99 o 
  -9   1  15      495.23      459.13     22.46 o 
  -7   1  15       60.25       67.12     10.44 o 
  -5   1  15       31.06       27.70      8.31 o 
  -3   1  15      100.20       97.73     10.03 o 
  -1   1  15      199.10      197.96     10.99 o 
   1   1  15      481.35      440.39     13.09 o 
   3   1  15      244.43      270.72      9.53 o 
   5   1  15       56.85       45.93      9.55 o 
   7   1  15        0.24       -6.28      9.07 o 
 -10   2  15      111.78      110.28     11.48 o 
  -8   2  15       52.54       48.08     14.27 o 
  -6   2  15       60.32       78.91     10.64 o 
  -4   2  15      160.10      199.98     11.17 o 
  -2   2  15     1794.90     1724.28     67.84 o 
   0   2  15      162.30      175.86     10.21 o 
   2   2  15       60.18       62.77      5.87 o 
   4   2  15       20.37       25.35      8.29 o 
   6   2  15      201.60      204.52     12.53 o 
  -9   3  15       58.92       65.82     15.49 o 
  -7   3  15      485.41      521.56     22.81 o 
  -5   3  15       52.50       51.21     14.02 o 
  -3   3  15        9.06        8.47      8.71 o 
  -1   3  15        1.45       -1.35      7.87 o 
   1   3  15      140.26      150.83      8.02 o 
   3   3  15      556.15      547.40     13.34 o 
   5   3  15       56.73       48.32     10.10 o 
   7   3  15        0.15       -4.67      9.41 o 
 -10   4  15        1.67       11.71     10.02 o 
  -8   4  15      227.39      205.08     16.84 o 
  -6   4  15       21.40       20.86     14.16 o 
  -4   4  15       49.93       47.25     14.19 o 
  -2   4  15        9.11        8.70     12.61 o 
   0   4  15        1.97       -7.00      8.20 o 
   2   4  15       43.63       25.22      7.16 o 
   4   4  15       13.12       10.94      7.05 o 
   6   4  15       24.95       17.66      8.78 o 
  -9   5  15       82.93       74.72     14.67 o 
  -7   5  15      155.71      159.28     15.89 o 
  -5   5  15       16.06       22.89     13.68 o 
  -3   5  15       84.10       72.75     13.44 o 
  -1   5  15       11.59       25.23     12.00 o 
   1   5  15      147.42      147.37     14.03 o 
   3   5  15       12.48       12.38      7.00 o 
   5   5  15       22.76       18.71      8.66 o 
  -8   6  15       34.25       19.55     13.60 o 
  -6   6  15      100.82       88.98     15.32 o 
  -4   6  15       83.70      124.38     15.86 o 
  -2   6  15     1350.03     1427.91     32.35 o 
   0   6  15      230.35      274.96     12.70 o 
   2   6  15       36.24       29.14      7.01 o 
   4   6  15       94.58       91.48      9.48 o 
  -7   7  15      174.98      233.00     18.82 o 
  -5   7  15      139.83      148.49     16.23 o 
  -3   7  15        0.60        2.03     11.59 o 
  -1   7  15        8.08        9.86     11.57 o 
   1   7  15       40.40       29.55      9.53 o 
   3   7  15      840.18      891.54     19.19 o 
  -6   8  15       13.51       -0.22     13.85 o 
  -4   8  15      204.71      204.03     17.65 o 
  -2   8  15       52.93       42.14     15.11 o 
   0   8  15       43.54       45.71      9.82 o 
   2   8  15        0.08       -0.61      9.14 o 
  -5   9  15        1.22        5.86     12.55 o 
  -3   9  15        4.73       11.15     13.14 o 
  -1   9  15        2.16        2.57     12.85 o 
   1   9  15       12.89       -4.35     13.20 o 
  -8   0  16      302.45      306.81     19.96 o 
  -6   0  16       55.85       37.02     12.35 o 
  -4   0  16      204.28      153.42     15.52 o 
  -2   0  16     1407.68     1405.66     32.00 o 
   0   0  16      153.92      192.82     16.33 o 
   2   0  16      447.11      399.24     13.55 o 
   4   0  16       38.14       32.44     13.67 o 
   6   0  16        3.14        6.98     12.23 o 
  -9   1  16        5.35       17.18     13.66 o 
  -7   1  16        3.75        2.27      9.12 o 
  -5   1  16      129.61      111.42     10.25 o 
  -3   1  16       43.19       53.08      9.32 o 
  -1   1  16      507.39      484.05     14.77 o 
   1   1  16        0.00        1.41      6.85 o 
   3   1  16      128.84      117.82     10.31 o 
   5   1  16       20.27       23.23      9.00 o 
  -8   2  16       45.95       44.07     14.62 o 
  -6   2  16       30.78       23.77      9.72 o 
  -4   2  16        0.38       -5.89      8.61 o 
  -2   2  16      260.73      213.75     18.95 o 
   0   2  16       30.61       23.70      9.29 o 
   2   2  16        7.64       11.60      6.44 o 
   4   2  16       85.54       45.69      9.50 o 
  -9   3  16       41.10       30.79     15.19 o 
  -7   3  16        4.33       10.87     13.27 o 
  -5   3  16       65.86       51.58     13.10 o 
  -3   3  16       44.50       59.15     10.96 o 
  -1   3  16      267.44      296.96     12.75 o 
   1   3  16        0.02        0.65      6.94 o 
   3   3  16       32.11       36.48      7.35 o 
   5   3  16      259.11      286.66     12.72 o 
  -8   4  16      249.54      294.24     21.46 o 
  -6   4  16      308.49      333.41     19.41 o 
  -4   4  16       39.90       42.22     13.93 o 
  -2   4  16      493.73      538.26     23.45 o 
   0   4  16      399.80      480.10     21.30 o 
   2   4  16      310.00      359.24     14.96 o 
   4   4  16       62.32       60.49     10.77 o 
  -7   5  16      160.34      182.97     18.96 o 
  -5   5  16      148.06      161.96     17.61 o 
  -3   5  16      205.44      248.45     18.09 o 
  -1   5  16      521.90      649.38     25.03 o 
   1   5  16        1.33       -7.37      9.97 o 
   3   5  16      408.68      405.44     14.24 o 
  -6   6  16        4.44        3.73     13.69 o 
  -4   6  16       41.62       39.18     15.55 o 
  -2   6  16        1.20       -3.62     13.89 o 
   0   6  16        3.39       -0.75     10.06 o 
   2   6  16       23.52       26.04      7.64 o 
  -5   7  16        2.10       -0.23     12.70 o 
  -3   7  16        4.00       -3.25     15.42 o 
  -1   7  16      129.74      115.54     13.08 o 
   1   7  16        1.41       -0.05      9.74 o 
  -2   8  16      150.80      153.82     16.25 o 
  -7   1  17       83.40       79.69     11.66 o 
  -5   1  17        0.12       -5.67      9.85 o 
  -3   1  17       40.33       46.80     20.09 o 
  -1   1  17      703.72      691.47     18.08 o 
   1   1  17       85.12       90.29      7.09 o 
   3   1  17       29.34       39.76     11.08 o 
  -6   2  17      139.00      157.25     12.06 o 
  -4   2  17      225.62      235.65     12.79 o 
  -2   2  17       50.52       46.44     10.63 o 
   0   2  17       40.37       29.98      9.89 o 
   2   2  17      186.05      200.42      9.75 o 
  -5   3  17       14.50        9.81     15.37 o 
  -3   3  17      354.40      393.08     15.93 o 
  -1   3  17      211.11      257.10     16.46 o 
   1   3  17       93.38       88.90      9.40 o 
  -6   4  17        1.82        2.00     14.59 o 
  -4   4  17       25.48       41.79     15.85 o 
  -2   4  17       15.05        1.89     15.49 o 
   0   4  17        0.18       -0.85      9.88 o 
   2   4  17        1.76       -0.14      6.95 o 
  -3   5  17       96.12      111.82     17.18 o 
  -1   5  17      213.83      242.38     19.74 o 
                                                 
